# Supplementary material for: 1,3-Dimethyl-5-(3-methyl­phen­oxy)-1H-pyrazole-4-carbaldehyde
Source: Acta Crystallogr Sect E Struct Rep Online. 2011 Nov 30;67(Pt 12):o3510. doi: 10.1107/S1600536811050926 (PMC3239131; doi:10.1107/S1600536811050926)
Supplement: Supplementary file 2 [file e-67-o3510-Isup2.hkl]

# 
# h,k,l, Fc-squared, Fo-squared, sigma(Fo-squared) and status flag 
# 
data_I
_shelx_title ' shelx in P-1' 
_shelx_refln_list_code          4 
_shelx_F_calc_maximum      134.86 
_exptl_crystal_F_000       488.00 
_reflns_d_resolution_high  0.7575 
 
loop_ 
 _symmetry_equiv_pos_as_xyz 
 'x, y, z' 
 '-x, -y, -z' 
 
_cell_length_a     7.9444 
_cell_length_b    10.6427 
_cell_length_c    15.0528 
_cell_angle_alpha 107.732 
_cell_angle_beta  102.473 
_cell_angle_gamma  93.225 
 
_shelx_F_squared_multiplier     1.000 
 
loop_ 
 _refln_index_h 
 _refln_index_k 
 _refln_index_l 
 _refln_F_squared_calc 
 _refln_F_squared_meas 
 _refln_F_squared_sigma 
 _refln_observed_status 
   1   0   0       51.17       44.41      3.15 o 
   2   0   0     4873.10     4691.22     66.89 o 
   3   0   0      831.66      851.98     19.96 o 
   4   0   0       40.80       43.23      5.23 o 
   5   0   0      258.62      249.83     15.05 o 
   6   0   0        2.53        5.20      8.19 o 
   7   0   0       43.80       63.54     19.47 o 
   8   0   0       11.47        4.82      8.09 o 
  -9   1   0       29.12       23.44     46.43 o 
  -8   1   0        0.72        5.18      8.82 o 
  -7   1   0       36.90       21.66     29.82 o 
  -6   1   0      144.10      149.74     40.89 o 
  -5   1   0       73.58       69.15     13.40 o 
  -4   1   0      874.58      940.50     25.03 o 
  -3   1   0     1095.70     1096.54     18.61 o 
  -2   1   0    13980.04    12812.94    189.94 o 
  -1   1   0      370.21      348.15      9.52 o 
   0   1   0      675.46      646.48     20.30 o 
   1   1   0     2560.01     2091.90    164.60 o 
   2   1   0     2039.26     2013.99     18.72 o 
   3   1   0      529.94      486.66     12.06 o 
   4   1   0     1279.03     1316.83     51.61 o 
   5   1   0        2.14        1.97      3.15 o 
   6   1   0      249.50      254.70     21.82 o 
   7   1   0        3.39        9.79     11.30 o 
   8   1   0        1.13        2.12      8.66 o 
  -9   2   0        5.30       10.46     12.61 o 
  -8   2   0       68.74       62.21     60.46 o 
  -7   2   0       11.12        5.91     11.30 o 
  -6   2   0       49.72       57.07     18.30 o 
  -5   2   0       12.93       14.78     11.64 o 
  -4   2   0       66.03       56.54      7.09 o 
  -3   2   0      924.70      972.09     22.70 o 
  -2   2   0       37.57       39.87      3.12 o 
  -1   2   0       26.04       21.75      2.67 o 
   0   2   0     6298.41     5702.43     79.15 o 
   1   2   0       24.40       30.99      2.97 o 
   2   2   0       92.50       88.99      4.51 o 
   3   2   0      405.94      430.14     11.64 o 
   4   2   0      269.05      264.72     12.72 o 
   5   2   0       34.44       33.54      6.07 o 
   6   2   0      193.09      185.07     20.22 o 
   7   2   0        9.04        9.77     14.50 o 
   8   2   0        0.18        6.48     18.32 o 
   9   2   0       26.68       15.32     42.07 o 
 -10   3   0      106.24      141.76     31.68 o 
  -9   3   0       46.90       55.23     63.25 o 
  -8   3   0       26.07       21.37     24.43 o 
  -7   3   0       36.99       37.19     33.34 o 
  -6   3   0      526.21      471.61     44.43 o 
  -5   3   0        0.00        1.38      2.22 o 
  -4   3   0        2.28        6.52      5.75 o 
  -3   3   0      944.03      993.99     15.74 o 
  -2   3   0        1.69        0.65      1.56 o 
  -1   3   0     1651.69     1691.77     49.25 o 
   0   3   0     3995.08     3806.45     79.68 o 
   1   3   0     7380.61     7022.34     72.72 o 
   2   3   0      349.14      343.59      8.76 o 
   3   3   0     1446.40     1468.35     71.36 o 
   4   3   0     1163.16     1277.84     32.79 o 
   5   3   0       17.83       24.81      5.03 o 
   6   3   0        3.18        5.87      8.76 o 
   7   3   0       76.74       78.89     14.91 o 
   8   3   0        8.37       14.20     29.69 o 
   9   3   0       15.07       12.39     20.73 o 
 -10   4   0       33.95       24.50     78.16 o 
  -9   4   0       38.72       44.59     63.76 o 
  -8   4   0        1.32        5.71     13.78 o 
  -7   4   0      195.76      201.25     37.91 o 
  -6   4   0      189.45      161.01     15.37 o 
  -5   4   0        1.96        4.39      4.21 o 
  -4   4   0       44.47       60.81      6.70 o 
  -3   4   0     1233.17     1342.38     37.70 o 
  -2   4   0        1.90        1.44      1.97 o 
  -1   4   0       39.95       41.28      4.96 o 
   0   4   0      145.59      128.91      7.39 o 
   1   4   0      217.58      237.78     10.23 o 
   2   4   0      171.78      182.06     15.30 o 
   3   4   0        6.04        8.83      7.12 o 
   4   4   0       47.59       55.17      8.89 o 
   5   4   0      161.51      166.23      9.76 o 
   6   4   0        4.88        4.18      7.90 o 
   7   4   0        5.43        6.11     14.70 o 
   8   4   0       91.45       65.50     26.82 o 
   9   4   0        0.13        6.21     14.86 o 
  -9   5   0        0.47       -0.84     14.00 o 
  -8   5   0       42.37       23.85     24.03 o 
  -7   5   0       48.47       52.27     17.66 o 
  -6   5   0       71.30       79.67     16.89 o 
  -5   5   0      117.13      122.48      9.42 o 
  -4   5   0      155.14      151.80      9.78 o 
  -3   5   0     2980.23     3421.71     92.29 o 
  -2   5   0      190.56      209.31     10.32 o 
  -1   5   0      297.98      304.28     14.80 o 
   0   5   0       49.76       39.02      6.77 o 
   1   5   0      876.52     1029.01     31.95 o 
   2   5   0      504.06      593.26     29.91 o 
   3   5   0       74.85       53.03      8.53 o 
   4   5   0      857.42      728.28    113.49 o 
   5   5   0        8.35       11.36     13.50 o 
   6   5   0       94.77       91.17     29.00 o 
   7   5   0        0.52        6.29      9.84 o 
   8   5   0      156.41      151.42     42.76 o 
  -9   6   0       67.77       60.60     92.35 o 
  -8   6   0        0.71        0.39      6.60 o 
  -7   6   0       79.49       79.63     28.03 o 
  -6   6   0        1.34        1.23      5.68 o 
  -5   6   0        0.79        0.68      1.51 o 
  -4   6   0       12.12       16.79      8.63 o 
  -3   6   0       28.07       17.59      4.73 o 
  -2   6   0      270.48      268.82     26.87 o 
  -1   6   0       79.40      107.31     15.78 o 
   0   6   0       66.99       90.37     15.54 o 
   1   6   0       46.79       31.56      8.63 o 
   2   6   0      156.08      174.34     17.13 o 
   3   6   0      295.68      299.36     23.28 o 
   4   6   0      144.39      128.91     10.82 o 
   5   6   0      129.58      108.05     13.56 o 
   6   6   0      108.63       82.15     26.71 o 
   7   6   0        9.38        6.36     20.53 o 
   8   6   0       19.69       26.27     47.23 o 
  -9   7   0       11.86       15.80     31.73 o 
  -8   7   0       35.60       39.23     41.28 o 
  -7   7   0        1.30        1.53      6.26 o 
  -6   7   0       42.62       35.11     11.43 o 
  -5   7   0        0.08        0.71      1.35 o 
  -4   7   0        3.56        2.83      3.90 o 
  -3   7   0        2.14        5.86      5.70 o 
  -2   7   0       15.72       20.68     13.27 o 
  -1   7   0       23.60       35.26     24.35 o 
   0   7   0       90.16       88.84     19.14 o 
   1   7   0       36.54       38.74     10.48 o 
   2   7   0        0.72        2.09      5.75 o 
   3   7   0      230.96      190.37     22.41 o 
   4   7   0      261.65      207.39     32.36 o 
   5   7   0       74.01       73.23     72.37 o 
   6   7   0       24.20       20.00     45.94 o 
   7   7   0       50.82       32.59     72.12 o 
  -8   8   0        7.05       16.32     31.55 o 
  -7   8   0       98.47       82.27     15.66 o 
  -6   8   0        5.27        4.81      7.89 o 
  -5   8   0       83.96       71.02     14.66 o 
  -4   8   0       20.26       27.98     13.89 o 
  -3   8   0        1.11        2.35      4.56 o 
  -2   8   0       53.33       66.24     12.37 o 
  -1   8   0       36.80       36.12     34.13 o 
   0   8   0       68.42       69.66     16.21 o 
   1   8   0      550.05      504.08     49.77 o 
   2   8   0       82.28       69.17     12.66 o 
   3   8   0        3.65        6.49      8.35 o 
   4   8   0      193.38      156.70     14.87 o 
   5   8   0       18.00       17.53     49.51 o 
   6   8   0       63.32       61.00     34.53 o 
   7   8   0        8.67        9.18     23.39 o 
  -8   9   0        1.24        3.64     13.71 o 
  -7   9   0       24.12       23.78     32.62 o 
  -6   9   0       21.44       11.41     11.55 o 
  -5   9   0       51.22       44.54     24.73 o 
  -4   9   0       11.24        6.51      5.38 o 
  -3   9   0      302.19      320.09     35.64 o 
  -2   9   0      257.75      262.55     30.75 o 
  -1   9   0       93.19      128.16     27.27 o 
   0   9   0       16.89       19.13     17.72 o 
   1   9   0        7.77       13.44     14.25 o 
   2   9   0       77.73       65.01     12.04 o 
   3   9   0      103.99       90.31     12.64 o 
   4   9   0        3.51        6.05     26.59 o 
   5   9   0        3.15        3.80     15.80 o 
   6   9   0        0.86        5.02     15.68 o 
  -7  10   0        0.00        4.95     21.25 o 
  -6  10   0       58.89       49.33     11.62 o 
  -5  10   0      456.50      390.97    128.97 o 
  -4  10   0       53.09       49.42     41.17 o 
  -3  10   0       35.84       33.88     15.59 o 
  -2  10   0      126.74      149.07     15.12 o 
  -1  10   0       32.52       28.09     25.80 o 
   0  10   0       36.63       35.07     33.49 o 
   1  10   0      126.66      127.21     18.43 o 
   2  10   0       11.26       17.60     18.17 o 
   3  10   0        6.19        3.68     17.03 o 
   4  10   0        4.73        6.27     22.93 o 
   5  10   0        6.40       -1.25     13.68 o 
  -6  11   0       57.62       73.64     27.37 o 
  -5  11   0        7.71        6.61      9.07 o 
  -4  11   0       12.79       13.87     16.77 o 
  -3  11   0       39.86       47.14     45.14 o 
  -2  11   0      125.26      141.11     31.30 o 
  -1  11   0        7.98        9.87     13.18 o 
   0  11   0       12.74       14.00     16.92 o 
   1  11   0       17.27        8.35     14.24 o 
   2  11   0       32.78       25.79     10.96 o 
   3  11   0       54.81       70.12     27.32 o 
   4  11   0        4.00        6.36     14.05 o 
  -5  12   0        9.51        5.61     19.43 o 
  -4  12   0        0.01        0.91      5.95 o 
  -3  12   0        1.37        2.34      5.07 o 
  -2  12   0        4.45        2.92      5.18 o 
  -1  12   0        0.46        4.45      5.55 o 
   0  12   0       58.52       90.04     17.42 o 
   1  12   0       62.74       80.30     16.42 o 
   2  12   0       10.88       12.86     25.98 o 
   3  12   0        4.72        6.50     15.62 o 
  -3  13   0        8.22        7.30     13.62 o 
  -2  13   0       27.58       29.97     30.39 o 
  -1  13   0        3.35        1.96      5.71 o 
   0  13   0       12.16       12.55     15.75 o 
  -1 -13   1       12.94        6.45     14.26 o 
   0 -13   1        0.04        0.74      5.68 o 
   1 -13   1        6.89        4.01      5.11 o 
   2 -13   1        5.39        4.65      7.46 o 
   3 -13   1        0.00        1.38      5.86 o 
   4 -13   1       41.24       34.19     56.10 o 
  -3 -12   1        1.34        0.21     10.41 o 
  -2 -12   1        4.15        8.52     20.20 o 
  -1 -12   1        0.14        2.38      6.50 o 
   0 -12   1        7.93        7.44      9.35 o 
   1 -12   1        5.17        2.55      5.11 o 
   2 -12   1       61.87       63.32     27.74 o 
   3 -12   1        4.28        4.91      8.01 o 
   4 -12   1        5.21        6.17      6.78 o 
   5 -12   1        0.68        2.96     11.61 o 
  -4 -11   1       20.66       15.20     44.26 o 
  -3 -11   1        2.60        2.45     16.75 o 
  -2 -11   1       27.69       24.28     11.04 o 
  -1 -11   1        0.00        1.54      7.30 o 
   0 -11   1        0.00        0.88      6.44 o 
   1 -11   1        8.82       10.91     14.35 o 
   2 -11   1       40.02       29.39     19.63 o 
   3 -11   1       16.19       13.35     12.51 o 
   4 -11   1        0.03        2.34      5.55 o 
   5 -11   1       16.64       18.11     33.02 o 
   6 -11   1        0.01        4.21     11.82 o 
  -5 -10   1        2.49        5.23     16.09 o 
  -4 -10   1        5.90        1.05     13.71 o 
  -3 -10   1       19.56       19.99     23.14 o 
  -2 -10   1       10.91        7.54      9.54 o 
  -1 -10   1       12.82       14.62     16.75 o 
   0 -10   1       14.56       16.56     17.46 o 
   1 -10   1      357.87      329.75     35.28 o 
   2 -10   1        0.06        2.80      5.65 o 
   3 -10   1       15.01       19.07     14.76 o 
   4 -10   1       74.55       88.46     15.57 o 
   5 -10   1        0.28        1.81      4.54 o 
   6 -10   1       17.19       18.37     45.07 o 
   7 -10   1      168.32      174.93     37.80 o 
  -6  -9   1        9.54       21.98     53.46 o 
  -5  -9   1        0.50        1.02     11.80 o 
  -4  -9   1        3.79        6.05     13.05 o 
  -3  -9   1       43.70       35.10      8.94 o 
  -2  -9   1        2.61        1.74      5.22 o 
  -1  -9   1      214.34      193.52     33.22 o 
   0  -9   1       81.58       76.10     15.34 o 
   1  -9   1       51.85       54.73     39.50 o 
   2  -9   1        1.41        1.64      4.09 o 
   3  -9   1       47.63       40.11     10.45 o 
   4  -9   1       10.19       10.36      7.61 o 
   5  -9   1      134.24       92.81     15.28 o 
   6  -9   1       74.60       71.51     20.38 o 
   7  -9   1        0.04        2.68     11.68 o 
   8  -9   1        0.06        2.37      9.75 o 
  -7  -8   1        0.05        4.04     13.73 o 
  -6  -8   1       16.94       23.11     43.16 o 
  -5  -8   1       99.70       73.80     25.00 o 
  -4  -8   1        0.66       -0.77      4.47 o 
  -3  -8   1      267.13      217.18     42.48 o 
  -2  -8   1      150.54      130.81     14.36 o 
  -1  -8   1       29.17       27.95     26.89 o 
   0  -8   1        1.17        1.21      4.59 o 
   1  -8   1       64.05       66.51     13.41 o 
   2  -8   1       35.12       37.36     10.85 o 
   3  -8   1       16.66       14.13     10.18 o 
   4  -8   1       89.85       69.43     10.12 o 
   5  -8   1        2.14        3.59      5.20 o 
   6  -8   1        3.06        4.49      6.87 o 
   7  -8   1       15.04       18.52     26.59 o 
   8  -8   1       80.21       84.73     76.33 o 
  -8  -7   1        0.03        2.84     14.21 o 
  -7  -7   1        2.77        6.29     22.53 o 
  -6  -7   1      184.62      154.06     32.84 o 
  -5  -7   1      318.38      230.07     18.80 o 
  -4  -7   1       99.39       79.47     15.58 o 
  -3  -7   1       29.16       15.51     18.29 o 
  -2  -7   1        6.72        4.93      7.77 o 
  -1  -7   1      127.55      158.27     22.55 o 
   0  -7   1      172.78      227.44     17.90 o 
   1  -7   1      183.63      209.63     18.66 o 
   2  -7   1        0.43        2.18      3.38 o 
   3  -7   1       12.15        9.68      9.17 o 
   4  -7   1       25.91       19.79      6.69 o 
   5  -7   1       28.00       28.00      6.10 o 
   6  -7   1       22.53       20.98     20.00 o 
   7  -7   1       18.53       17.40     20.35 o 
   8  -7   1        9.81       12.37     17.46 o 
   9  -7   1        0.19        2.82     10.78 o 
  -8  -6   1       20.95       15.80     25.62 o 
  -7  -6   1       67.38       46.48    102.80 o 
  -6  -6   1      129.76      158.40     36.02 o 
  -5  -6   1        6.84        8.68      8.09 o 
  -4  -6   1       28.70       25.77      5.98 o 
  -3  -6   1        2.99        6.26      5.58 o 
  -2  -6   1     1126.16     1300.39    106.35 o 
  -1  -6   1      524.74      732.07     44.09 o 
   0  -6   1       90.43       92.34     13.61 o 
   1  -6   1      145.26      177.13     21.56 o 
   2  -6   1       30.67       30.41      5.50 o 
   3  -6   1       23.43       36.77     11.10 o 
   4  -6   1       35.54       33.62      7.34 o 
   5  -6   1       11.70       10.41      7.24 o 
   6  -6   1       85.66       66.53     14.09 o 
   7  -6   1       19.23       10.10      9.18 o 
   8  -6   1        2.85        6.64     16.45 o 
   9  -6   1        6.91        9.95     21.84 o 
  -9  -5   1       12.68       11.20     34.41 o 
  -8  -5   1       14.86       16.09     38.03 o 
  -7  -5   1        2.19        6.34     17.16 o 
  -6  -5   1        2.46        3.96      5.75 o 
  -5  -5   1        4.34        2.14      2.91 o 
  -4  -5   1      646.83      703.66     38.77 o 
  -3  -5   1       57.24       51.52      8.44 o 
  -2  -5   1      696.40      759.70     24.61 o 
  -1  -5   1      174.14      172.13     11.04 o 
   0  -5   1     2761.52     3299.54    141.14 o 
   1  -5   1        6.27        3.18      3.36 o 
   2  -5   1       96.77      123.26      7.76 o 
   3  -5   1        3.45        9.30      6.12 o 
   4  -5   1       40.43       39.34      6.87 o 
   5  -5   1      163.04      164.60     17.43 o 
   6  -5   1      324.22      345.33     23.20 o 
   7  -5   1        8.36        9.91      9.23 o 
   8  -5   1       53.68       35.70     41.26 o 
   9  -5   1        1.93        5.12     13.00 o 
  -9  -4   1       19.54        8.36     19.43 o 
  -8  -4   1        9.32       12.61     31.25 o 
  -7  -4   1        0.00        4.89     11.78 o 
  -6  -4   1       64.29       66.98     15.13 o 
  -5  -4   1       37.14       39.64      6.74 o 
  -4  -4   1      383.91      415.86     14.51 o 
  -3  -4   1        0.94        1.24      2.47 o 
  -2  -4   1      856.94      941.13     31.56 o 
  -1  -4   1      165.49      161.69      7.98 o 
   0  -4   1      340.76      328.15     19.78 o 
   1  -4   1        7.23        2.70      2.87 o 
   2  -4   1      672.32      667.82     14.03 o 
   3  -4   1      160.51      163.57      8.80 o 
   4  -4   1      477.63      536.60     15.76 o 
   5  -4   1       12.89        9.13      6.88 o 
   6  -4   1       45.08       56.03      9.59 o 
   7  -4   1        1.38        4.84     11.02 o 
   8  -4   1       18.17       18.23     33.03 o 
   9  -4   1       31.37       28.16     50.50 o 
  -9  -3   1        5.47        5.34     19.96 o 
  -8  -3   1        9.33        6.52     14.25 o 
  -7  -3   1      132.70      128.75     18.82 o 
  -6  -3   1        0.05        1.24      3.49 o 
  -5  -3   1      293.89      310.01     21.43 o 
  -4  -3   1      101.04      112.05     12.13 o 
  -3  -3   1        0.12        1.05      2.28 o 
  -2  -3   1       16.74       17.18      3.31 o 
  -1  -3   1     2710.18     2682.54     86.86 o 
   0  -3   1      508.22      497.51     21.19 o 
   1  -3   1       96.61       85.40      4.60 o 
   2  -3   1      945.25      954.97     13.60 o 
   3  -3   1        6.91        8.63      4.48 o 
   4  -3   1      169.61      178.64     14.08 o 
   5  -3   1       24.55       26.12      6.50 o 
   6  -3   1      719.85      750.37     34.88 o 
   7  -3   1        8.74       16.70     26.41 o 
   8  -3   1        0.83        2.64     14.98 o 
   9  -3   1       11.20       13.82     37.02 o 
  -9  -2   1       80.53       92.67     35.30 o 
  -8  -2   1      121.80      118.32     20.60 o 
  -7  -2   1       62.79       78.09     18.35 o 
  -6  -2   1       10.72       12.59     11.55 o 
  -5  -2   1       55.93       50.70      9.95 o 
  -4  -2   1       59.08       61.13      8.01 o 
  -3  -2   1       10.67        8.09      3.61 o 
  -2  -2   1      529.63      555.59     11.96 o 
  -1  -2   1      148.58      130.22      5.41 o 
   0  -2   1     1071.79     1015.20     11.67 o 
   1  -2   1     3720.69     3256.26     36.38 o 
   2  -2   1     5968.65     5764.35    109.27 o 
   3  -2   1       28.12       29.27      4.84 o 
   4  -2   1     1599.38     1731.21     40.20 o 
   5  -2   1       11.54        8.27      7.22 o 
   6  -2   1      273.48      292.87     33.57 o 
   7  -2   1       44.81       65.26     61.75 o 
   8  -2   1        1.39        1.82      8.36 o 
   9  -2   1       13.53       14.91     27.94 o 
  -8  -1   1       38.04       29.33     38.23 o 
  -7  -1   1      137.43      129.05     28.79 o 
  -6  -1   1        7.48       12.66     12.91 o 
  -5  -1   1      552.36      603.43     38.38 o 
  -4  -1   1      327.63      300.48     14.04 o 
  -3  -1   1      142.51      118.78      6.89 o 
  -2  -1   1      468.71      458.34     15.27 o 
  -1  -1   1     6670.19     5716.13    112.21 o 
   0  -1   1     2091.09     1742.94     62.73 o 
   1  -1   1      108.67      105.15      3.58 o 
   2  -1   1     5836.90     5196.34     31.55 o 
   3  -1   1       35.71       26.98      4.18 o 
   4  -1   1     1849.52     1962.91     30.62 o 
   5  -1   1       33.22       48.55     15.62 o 
   6  -1   1       65.00       53.03     16.80 o 
   7  -1   1       88.09       92.40     26.78 o 
   8  -1   1       29.83       20.77     39.73 o 
  -9   0   1        0.87        3.36      7.61 o 
  -8   0   1       17.56        5.54     16.53 o 
  -7   0   1      263.03      272.86     37.84 o 
  -6   0   1       43.63       51.07     18.13 o 
  -5   0   1       13.16       18.15     15.28 o 
  -4   0   1      655.09      746.76     21.15 o 
  -3   0   1       58.42       62.12      5.24 o 
  -2   0   1     3092.63     2942.06     28.94 o 
  -1   0   1      238.23      215.20      8.06 o 
   1   0   1      886.97      811.48     12.68 o 
   2   0   1    17769.20    15742.83    139.92 o 
   3   0   1     4332.47     4391.02     50.76 o 
   4   0   1      985.59     1125.18     27.93 o 
   5   0   1        1.71        2.64      3.27 o 
   6   0   1      215.90      244.75     24.04 o 
   7   0   1        8.02       10.49     15.49 o 
   8   0   1       35.94       36.12     31.91 o 
  -9   1   1       36.31       24.46     37.66 o 
  -7   1   1       49.58       49.43     57.48 o 
  -6   1   1        2.41        3.09     12.20 o 
  -5   1   1      269.57      250.13     17.73 o 
  -4   1   1        0.13        1.99      2.65 o 
  -3   1   1        0.65        1.46      1.71 o 
  -2   1   1      443.05      385.86     16.87 o 
  -1   1   1       57.35       55.83      4.98 o 
   0   1   1     4247.48     3663.66    126.61 o 
   1   1   1      784.08      739.59     16.91 o 
   2   1   1      118.59      101.02      4.08 o 
   3   1   1      606.34      632.77     27.18 o 
   4   1   1      706.29      782.44     37.27 o 
   5   1   1        5.24       12.04      8.55 o 
   6   1   1       28.54       27.06     12.18 o 
   7   1   1        0.24        0.56      4.30 o 
   8   1   1        5.48        7.68     30.19 o 
   9   1   1        0.19        3.25     13.45 o 
 -10   2   1        0.10        1.86      9.66 o 
  -9   2   1        1.50        2.05      8.20 o 
  -8   2   1      221.59      200.34     35.41 o 
  -7   2   1      104.73      121.88     35.23 o 
  -6   2   1       23.78       20.73     18.75 o 
  -5   2   1       31.63       36.80      9.95 o 
  -4   2   1     1287.02     1341.82     39.27 o 
  -3   2   1        9.82       13.45      3.89 o 
  -2   2   1     1046.70      967.89     22.43 o 
  -1   2   1     1631.21     1625.00     29.19 o 
   0   2   1     1194.97     1206.54     27.10 o 
   1   2   1      105.67       96.97      4.22 o 
   2   2   1       81.05       78.58      3.73 o 
   3   2   1      363.94      331.78     12.46 o 
   4   2   1      167.87      200.09     13.16 o 
   5   2   1       16.54       12.13     10.40 o 
   6   2   1        4.26        2.05      3.08 o 
   7   2   1      131.66      118.83     20.61 o 
   8   2   1        0.00        2.66     14.87 o 
   9   2   1       73.39       47.69     21.11 o 
 -10   3   1        3.36        1.46      9.55 o 
  -9   3   1       25.97       16.62     26.41 o 
  -8   3   1        6.64       19.89     28.82 o 
  -7   3   1      696.05      667.01    125.40 o 
  -6   3   1       22.88       24.25      5.86 o 
  -5   3   1       27.67       28.25      7.49 o 
  -4   3   1        7.33        3.43      4.52 o 
  -3   3   1       97.98      120.72      5.64 o 
  -2   3   1     1207.08     1065.08     71.03 o 
  -1   3   1      238.72      212.93      9.64 o 
   0   3   1     1229.63     1363.88     23.43 o 
   1   3   1     3294.98     3131.05    116.61 o 
   2   3   1      113.19      113.67      5.89 o 
   3   3   1       16.29       12.15      2.73 o 
   4   3   1      537.39      572.04     13.43 o 
   5   3   1       89.14      108.71      7.80 o 
   6   3   1       89.75      106.32     18.81 o 
   7   3   1      267.98      173.83     33.98 o 
   8   3   1      109.78       79.67     25.12 o 
   9   3   1       17.15        7.07     14.71 o 
 -10   4   1       18.78       15.70     30.09 o 
  -9   4   1       48.90       27.66     45.87 o 
  -8   4   1        0.39        4.55     13.23 o 
  -7   4   1      135.29      135.88     34.34 o 
  -6   4   1       29.69       21.10      4.94 o 
  -5   4   1        5.50        2.59      2.47 o 
  -4   4   1      339.37      373.39     23.15 o 
  -3   4   1       69.75       69.02      6.12 o 
  -2   4   1      156.22      180.93     11.10 o 
  -1   4   1     2505.36     2652.89     58.05 o 
   0   4   1      656.00      753.51     17.05 o 
   1   4   1      382.40      431.84     12.74 o 
   2   4   1        3.16       10.01      4.29 o 
   3   4   1        0.92        1.52      2.96 o 
   4   4   1      150.11      157.50     11.28 o 
   5   4   1       27.51       21.64      4.65 o 
   6   4   1       55.00       52.57     71.08 o 
   7   4   1        5.80        6.27     13.12 o 
   8   4   1        2.63        4.96     15.62 o 
   9   4   1        4.52        4.46      9.86 o 
  -9   5   1       97.58       82.73     89.33 o 
  -8   5   1        6.53        3.52      5.63 o 
  -7   5   1       22.16       10.87     12.98 o 
  -6   5   1      372.15      377.62     33.92 o 
  -5   5   1       59.99       54.07     13.41 o 
  -4   5   1      265.88      272.00     20.82 o 
  -3   5   1      117.73      138.97     13.53 o 
  -2   5   1        3.10        4.24      4.91 o 
  -1   5   1      475.11      576.17     29.42 o 
   0   5   1      603.23      575.85     26.97 o 
   1   5   1      505.09      489.08     18.06 o 
   2   5   1       33.86       36.48      6.14 o 
   3   5   1       24.75       22.43      4.44 o 
   4   5   1      755.43      594.25     72.45 o 
   5   5   1       53.45       44.82     78.10 o 
   6   5   1      117.05      101.92     45.73 o 
   7   5   1       20.02       13.48     37.18 o 
   8   5   1       34.27       20.46     49.37 o 
  -9   6   1        2.26        8.09     17.89 o 
  -8   6   1      122.12      141.60    133.90 o 
  -7   6   1       38.02       37.08     17.90 o 
  -6   6   1       88.96       72.43     23.10 o 
  -5   6   1        2.87        5.74      9.19 o 
  -4   6   1       14.86        6.91      5.38 o 
  -3   6   1       15.40        7.40      6.10 o 
  -2   6   1       66.52       93.33     16.01 o 
  -1   6   1       74.35       53.95     16.48 o 
   0   6   1      104.55      145.16     19.30 o 
   1   6   1       78.40       89.55     10.83 o 
   2   6   1        4.03        3.70      3.29 o 
   3   6   1        8.56        5.96      5.15 o 
   4   6   1       82.19       61.48      9.05 o 
   5   6   1        8.39       11.95     17.70 o 
   6   6   1       52.91       51.62     97.65 o 
   7   6   1       59.82       52.67     27.50 o 
   8   6   1       53.05       30.66     71.94 o 
  -9   7   1       27.88       24.32     70.10 o 
  -8   7   1       36.04       17.95     20.38 o 
  -7   7   1        3.80        4.06      6.79 o 
  -6   7   1        0.04        2.16      4.80 o 
  -5   7   1        7.55        8.46      8.94 o 
  -4   7   1      262.06      198.68     38.52 o 
  -3   7   1       53.09       49.98      7.01 o 
  -2   7   1        0.98        0.97      3.37 o 
  -1   7   1       21.57       26.41     11.15 o 
   0   7   1      690.55      899.47    111.58 o 
   1   7   1       85.00       79.69     18.53 o 
   2   7   1      299.05      246.38     53.58 o 
   3   7   1        5.61        3.50      4.36 o 
   4   7   1       22.95       20.77      5.58 o 
   5   7   1      254.71      179.61     49.14 o 
   6   7   1       41.39       34.96     85.82 o 
   7   7   1        5.19        5.41     21.50 o 
  -8   8   1       48.71       53.82     81.94 o 
  -7   8   1       95.76       52.92     68.91 o 
  -6   8   1      166.96      164.42     48.52 o 
  -5   8   1        1.93        3.20      7.03 o 
  -4   8   1        2.25        3.50      2.97 o 
  -3   8   1      367.04      351.07     23.99 o 
  -2   8   1      123.46      120.70     17.25 o 
  -1   8   1      108.98      104.61     16.64 o 
   0   8   1      131.96      114.56     32.02 o 
   1   8   1      571.02      486.90     26.77 o 
   2   8   1       65.86       56.30     11.78 o 
   3   8   1      216.28      181.97     19.00 o 
   4   8   1      196.31      183.70     37.73 o 
   5   8   1       10.23        9.98     29.41 o 
   6   8   1        0.03        1.11     17.75 o 
  -8   9   1        9.83        9.55     34.14 o 
  -7   9   1        0.44        3.46     16.55 o 
  -6   9   1        8.41        8.09      9.05 o 
  -5   9   1      371.07      365.77     37.05 o 
  -4   9   1        0.04        4.08      7.48 o 
  -3   9   1      172.31      179.50     19.10 o 
  -2   9   1      128.10      106.99     33.93 o 
  -1   9   1        0.21        2.42      5.78 o 
   0   9   1       42.73       43.50     12.32 o 
   1   9   1       29.59       34.89     30.46 o 
   2   9   1        9.04        6.67      9.20 o 
   3   9   1       13.11       10.00     18.66 o 
   4   9   1        5.72       11.39     25.75 o 
   5   9   1        4.57        6.21     17.25 o 
   6   9   1        0.61        3.50     10.93 o 
  -7  10   1      243.72      248.16     44.32 o 
  -6  10   1       16.14        7.13      9.69 o 
  -5  10   1       11.55        8.50      8.82 o 
  -4  10   1       20.69       23.50     25.93 o 
  -3  10   1      130.40      157.96     29.99 o 
  -2  10   1      129.97      130.28     90.53 o 
  -1  10   1        4.79        2.06      6.22 o 
   0  10   1       18.02       10.53     11.92 o 
   1  10   1       83.33       82.90     14.73 o 
   2  10   1       60.13       69.57     12.06 o 
   3  10   1       25.08       30.03     57.50 o 
   4  10   1        0.08        5.18     13.64 o 
   5  10   1       65.63       51.30     78.91 o 
  -6  11   1       49.20       63.91     30.12 o 
  -5  11   1       32.93       20.86     34.11 o 
  -4  11   1       34.73       27.09     31.95 o 
  -3  11   1       93.86       78.07     21.65 o 
  -2  11   1       44.92       55.29     22.62 o 
  -1  11   1        2.19        2.30      5.62 o 
   0  11   1       11.56       21.11     20.21 o 
   1  11   1        6.67        6.16     11.25 o 
   2  11   1       23.68       24.87     61.21 o 
   3  11   1       14.02       11.27     18.55 o 
   4  11   1        7.20        4.37     25.12 o 
  -5  12   1        5.96        3.19     11.31 o 
  -4  12   1        4.99        4.24      8.86 o 
  -3  12   1        2.07        4.91      7.85 o 
  -2  12   1       38.83       31.60     41.07 o 
  -1  12   1        8.20        9.13     14.81 o 
   0  12   1       17.94       14.41     26.29 o 
   1  12   1        1.76        2.32      8.36 o 
   2  12   1       14.90       14.36     45.05 o 
  -2  13   1       33.55       23.93     39.78 o 
  -1  13   1        0.00        1.36      4.57 o 
  -2 -13   2        0.53        2.73      9.34 o 
  -1 -13   2       16.49        8.17     21.08 o 
   0 -13   2        1.18        2.45      4.72 o 
   1 -13   2        2.56        5.22      8.75 o 
   2 -13   2       19.09       19.94     31.09 o 
   3 -13   2        1.29        2.32      4.28 o 
   4 -13   2        0.05        1.55      6.77 o 
  -3 -12   2       87.76       64.35     73.33 o 
  -2 -12   2        0.05        1.47      4.28 o 
  -1 -12   2       92.61      109.67     21.29 o 
   0 -12   2        9.77       15.25     18.64 o 
   1 -12   2        1.57        2.35      5.94 o 
   2 -12   2       92.80       97.38     13.44 o 
   3 -12   2        0.19        2.43      6.17 o 
   4 -12   2        0.11       -0.25     14.95 o 
   5 -12   2        4.27        5.61     17.98 o 
  -5 -11   2        0.31       -0.34     14.57 o 
  -4 -11   2        0.03        5.77     15.93 o 
  -3 -11   2        0.68        2.27      6.04 o 
  -2 -11   2        2.21        3.99      6.94 o 
  -1 -11   2        2.82        1.25      5.38 o 
   0 -11   2        5.22        7.97      8.82 o 
   1 -11   2       19.72       18.83     20.56 o 
   2 -11   2       33.12       33.44     20.97 o 
   3 -11   2        9.67       11.17      8.29 o 
   4 -11   2        5.98        6.78      9.03 o 
   5 -11   2        0.01        1.79     10.96 o 
   6 -11   2       11.42        8.75     26.52 o 
  -6 -10   2       34.24       43.51     30.68 o 
  -5 -10   2        1.05        1.34     12.87 o 
  -4 -10   2        4.84        8.61     19.14 o 
  -3 -10   2       13.22        8.97      9.00 o 
  -2 -10   2      114.19       98.14     15.70 o 
  -1 -10   2       41.01       40.39     19.97 o 
   0 -10   2      104.22       96.41     17.01 o 
   1 -10   2      379.67      384.76     39.54 o 
   2 -10   2      153.65      156.84     17.35 o 
   3 -10   2       37.64       30.02     17.08 o 
   4 -10   2       63.10       49.98     37.92 o 
   5 -10   2        0.04        2.24      5.39 o 
   6 -10   2        0.71        2.37     13.14 o 
   7 -10   2       31.51       37.10     65.76 o 
  -6  -9   2       18.77       23.48     33.52 o 
  -5  -9   2        4.75        6.64     14.39 o 
  -4  -9   2       69.97       56.39     17.04 o 
  -3  -9   2       39.90       32.89     11.08 o 
  -2  -9   2      181.16      156.84     26.40 o 
  -1  -9   2      465.14      397.00     39.12 o 
   0  -9   2       82.89       72.67     15.49 o 
   1  -9   2        5.90        7.26      6.66 o 
   2  -9   2      517.40      485.88     55.65 o 
   3  -9   2       51.03       42.91     12.75 o 
   4  -9   2        0.79        2.79      3.85 o 
   5  -9   2       91.35       83.97     13.35 o 
   6  -9   2       16.26       12.25     19.41 o 
   7  -9   2        4.32        1.62      8.82 o 
   8  -9   2        0.19        1.62      7.48 o 
  -7  -8   2        5.40        2.14     13.75 o 
  -6  -8   2        7.34        8.96     23.66 o 
  -5  -8   2       43.55       30.44      9.47 o 
  -4  -8   2      282.87      217.59     22.25 o 
  -3  -8   2       55.67       38.40     12.93 o 
  -2  -8   2        9.11        5.83      6.59 o 
  -1  -8   2       16.52       13.49     15.73 o 
   0  -8   2       58.53       56.78     13.70 o 
   1  -8   2       11.18        8.21      6.79 o 
   2  -8   2      172.05      172.77     16.30 o 
   3  -8   2       44.66       44.91     11.57 o 
   4  -8   2        0.80        1.27      2.56 o 
   5  -8   2      117.87       86.24     19.38 o 
   6  -8   2       74.60       61.09     12.85 o 
   7  -8   2        0.37        3.07      7.77 o 
   8  -8   2        1.85        4.50     21.14 o 
  -8  -7   2       66.47       41.09    135.45 o 
  -7  -7   2       12.46       14.07     26.64 o 
  -6  -7   2        0.80        3.93     17.46 o 
  -5  -7   2       23.20       18.25     18.73 o 
  -4  -7   2      514.68      387.91     40.66 o 
  -3  -7   2       39.42       32.49      9.23 o 
  -2  -7   2      822.87      852.10    168.17 o 
  -1  -7   2        0.02        1.24      5.47 o 
   0  -7   2      201.80      216.73     28.98 o 
   1  -7   2       26.61       35.90     12.37 o 
   2  -7   2      295.56      335.93     28.99 o 
   3  -7   2      183.63      182.31     18.99 o 
   4  -7   2       43.18       31.19      8.04 o 
   5  -7   2       61.41       38.55      6.05 o 
   6  -7   2       29.00       25.31     10.57 o 
   7  -7   2        2.28        8.14      9.52 o 
   8  -7   2      164.72      154.45     30.96 o 
   9  -7   2        5.23        5.61      9.91 o 
  -8  -6   2        1.09        4.45     19.37 o 
  -7  -6   2        0.44        1.46     15.09 o 
  -6  -6   2        5.13        4.91      6.41 o 
  -5  -6   2       11.15        8.88     11.11 o 
  -4  -6   2        2.62        6.33      8.52 o 
  -3  -6   2       18.24       17.70      7.33 o 
  -2  -6   2       26.62       36.04     11.90 o 
  -1  -6   2      364.55      459.53     23.59 o 
   0  -6   2      323.30      414.40     21.88 o 
   1  -6   2        5.52        4.85      3.85 o 
   2  -6   2      394.67      385.30     18.10 o 
   3  -6   2       38.79       45.77     11.13 o 
   4  -6   2      310.81      308.93     30.06 o 
   5  -6   2      106.81       94.63     13.79 o 
   6  -6   2       91.69       84.78     12.44 o 
   7  -6   2       19.83       14.73     17.52 o 
   8  -6   2       32.18       33.25     61.82 o 
   9  -6   2        2.82       17.77     32.94 o 
  -9  -5   2       24.04       18.71     58.89 o 
  -8  -5   2        0.00        9.91     13.59 o 
  -7  -5   2        3.95        9.77     21.57 o 
  -6  -5   2       15.43       19.45     21.15 o 
  -5  -5   2      585.62      642.54     33.73 o 
  -4  -5   2      337.68      317.43     45.57 o 
  -3  -5   2      389.75      403.65     17.38 o 
  -2  -5   2     1223.01     1337.48     67.86 o 
  -1  -5   2      159.53      195.10     11.89 o 
   0  -5   2       12.08       10.24      3.87 o 
   1  -5   2      192.52      201.44      9.78 o 
   2  -5   2       14.46       13.27      4.76 o 
   3  -5   2        5.78        4.48      5.11 o 
   4  -5   2        0.46        3.17      2.79 o 
   5  -5   2      130.01      118.07     13.46 o 
   6  -5   2      214.36      231.03     18.55 o 
   7  -5   2        1.53        4.29      5.16 o 
   8  -5   2        5.04        6.77     22.12 o 
   9  -5   2        2.32        5.82     11.45 o 
  -9  -4   2       35.19       28.50     71.76 o 
  -8  -4   2        2.74        5.91     14.46 o 
  -7  -4   2       52.75       31.41     11.51 o 
  -6  -4   2       77.21       88.43     15.69 o 
  -5  -4   2      126.28      119.44     10.64 o 
  -4  -4   2       69.11       77.13     11.99 o 
  -3  -4   2      143.17      144.01     13.76 o 
  -2  -4   2       22.02       25.99      5.11 o 
  -1  -4   2     2976.30     3098.26    109.06 o 
   0  -4   2       10.21        7.93      4.82 o 
   1  -4   2     2337.66     2476.10     63.42 o 
   2  -4   2       10.22       10.47      2.73 o 
   3  -4   2      196.37      205.92      9.01 o 
   4  -4   2      380.81      396.76     13.39 o 
   5  -4   2       60.25       52.51      6.99 o 
   6  -4   2      352.30      396.13     31.97 o 
   7  -4   2       13.49       13.46     16.33 o 
   8  -4   2       13.29       12.46     21.94 o 
   9  -4   2        6.54        3.32      9.46 o 
  -9  -3   2       63.91       27.93     98.92 o 
  -8  -3   2       93.60       88.47     19.69 o 
  -7  -3   2      267.60      297.46     29.86 o 
  -6  -3   2        0.77        3.81      8.72 o 
  -5  -3   2        2.64        3.64      5.03 o 
  -4  -3   2        1.40        2.06      2.63 o 
  -3  -3   2        7.49        8.44      8.61 o 
  -2  -3   2       49.80       48.61      4.97 o 
  -1  -3   2      349.52      396.68     16.38 o 
   0  -3   2     2403.66     2364.85     51.52 o 
   1  -3   2       22.82       22.78      2.38 o 
   2  -3   2      303.38      347.57     12.75 o 
   3  -3   2      763.14      813.55     20.77 o 
   4  -3   2      613.35      663.07     19.22 o 
   5  -3   2      597.91      630.64     36.66 o 
   6  -3   2       85.62       90.28     16.68 o 
   7  -3   2       86.51       89.06     15.70 o 
   8  -3   2       52.57       62.17     83.99 o 
   9  -3   2      144.50      142.38     27.98 o 
  -8  -2   2       23.39       18.49     22.38 o 
  -7  -2   2        2.71        3.08      5.25 o 
  -6  -2   2       10.40        4.17     11.60 o 
  -5  -2   2       43.51       63.77     18.67 o 
  -4  -2   2      861.40      862.19     58.53 o 
  -3  -2   2       30.16       28.12      5.04 o 
  -2  -2   2      509.54      473.19     13.30 o 
  -1  -2   2     1112.45     1076.40     20.88 o 
   0  -2   2     2905.88     2493.40    120.29 o 
   1  -2   2     1946.97     1819.08     51.66 o 
   2  -2   2     1227.43     1279.04     17.75 o 
   3  -2   2       22.60       26.01      4.67 o 
   4  -2   2     2393.00     2634.45     70.88 o 
   5  -2   2      377.72      342.93     23.25 o 
   6  -2   2      201.85      226.90     22.53 o 
   7  -2   2      406.30      442.97     50.39 o 
   8  -2   2       57.22       73.28     66.69 o 
  -9  -1   2        0.28        1.57      6.66 o 
  -8  -1   2        9.66        5.71     10.53 o 
  -7  -1   2       45.07       37.15     28.29 o 
  -6  -1   2       18.87       28.29     23.29 o 
  -5  -1   2      108.74      131.17     16.88 o 
  -4  -1   2        1.80        3.13      3.18 o 
  -3  -1   2     2240.68     2265.20     54.57 o 
  -2  -1   2      254.95      249.60      9.45 o 
  -1  -1   2      360.14      320.34     12.95 o 
   0  -1   2       42.59       41.69      3.24 o 
   1  -1   2      639.83      596.11     13.12 o 
   2  -1   2    18186.76    16016.32    370.98 o 
   3  -1   2      311.18      285.81      8.74 o 
   4  -1   2      914.89      901.98     22.99 o 
   5  -1   2      883.39      930.93     34.67 o 
   6  -1   2      239.88      279.62     19.27 o 
   7  -1   2      164.98      191.72     28.94 o 
   8  -1   2       17.76       13.73     33.30 o 
  -9   0   2        7.53        5.41     17.41 o 
  -8   0   2       11.90       16.50     26.48 o 
  -7   0   2        2.29        2.25      8.12 o 
  -6   0   2       10.52       12.41     18.68 o 
  -5   0   2       21.85       33.94     27.69 o 
  -4   0   2       60.50       80.23      8.57 o 
  -3   0   2     1194.83     1263.39     27.08 o 
  -2   0   2       33.51       21.95      4.66 o 
  -1   0   2     3488.05     2848.62    100.82 o 
   0   0   2     4090.93     3698.56     69.08 o 
   1   0   2        8.04       10.94      1.65 o 
   2   0   2     1587.90     1522.81     32.22 o 
   3   0   2      187.18      200.87      7.44 o 
   4   0   2      767.67      823.52     20.39 o 
   5   0   2        0.78        3.94      3.59 o 
   6   0   2       17.36       21.98     20.09 o 
   7   0   2       25.52       19.01     20.77 o 
   8   0   2       83.11       79.42     22.00 o 
 -10   1   2        0.00        1.77      8.21 o 
  -8   1   2       99.18       96.40     24.66 o 
  -7   1   2        4.70        2.41      6.82 o 
  -6   1   2      188.82      171.90     21.30 o 
  -5   1   2      149.01      148.36     18.46 o 
  -4   1   2      417.70      468.14     21.03 o 
  -3   1   2      290.30      280.79     10.36 o 
  -2   1   2      164.30      164.87      6.25 o 
  -1   1   2     1370.44     1295.31     12.59 o 
   0   1   2      668.27      656.33      8.93 o 
   1   1   2      759.94      734.13     22.99 o 
   2   1   2       30.30       28.01      1.54 o 
   3   1   2        1.48        3.06      2.24 o 
   4   1   2        0.28        0.95      2.62 o 
   5   1   2        3.08        2.80      3.23 o 
   6   1   2       20.36       23.08     12.99 o 
   7   1   2       53.32       46.58     10.00 o 
   8   1   2       26.59       12.14     19.36 o 
   9   1   2       23.58       10.68     33.89 o 
 -10   2   2       45.92       62.73     24.05 o 
  -9   2   2       97.92       70.46     34.87 o 
  -8   2   2        0.97        3.27      8.43 o 
  -7   2   2        3.68        3.27     10.02 o 
  -6   2   2        7.13        7.41      6.30 o 
  -5   2   2       31.96       33.93      9.20 o 
  -4   2   2     1098.29     1112.17     40.09 o 
  -3   2   2        1.63        0.36      5.72 o 
  -2   2   2      739.18      723.40     19.19 o 
  -1   2   2     5663.75     5254.12     60.64 o 
   0   2   2    15012.71    13375.34    208.87 o 
   1   2   2     2320.77     2142.75     43.97 o 
   2   2   2      676.37      659.96     18.95 o 
   3   2   2      333.11      371.94     13.15 o 
   4   2   2      329.43      359.69      9.69 o 
   5   2   2       22.74       17.83      6.04 o 
   6   2   2      413.66      465.48     33.68 o 
   7   2   2        1.49       -0.30     11.36 o 
   8   2   2      102.39       69.73     28.03 o 
   9   2   2       17.90        9.39     28.69 o 
 -10   3   2       16.69       12.73     27.34 o 
  -9   3   2       49.93       43.48     75.14 o 
  -8   3   2       63.83       75.46     54.96 o 
  -7   3   2       65.96       35.71     73.78 o 
  -6   3   2      292.04      277.19     30.20 o 
  -5   3   2       41.82       42.67      9.27 o 
  -4   3   2        2.56        2.84     10.70 o 
  -3   3   2       68.63       64.80      9.90 o 
  -2   3   2        0.36        3.04      2.61 o 
  -1   3   2      342.21      344.61     10.10 o 
   0   3   2      134.21      154.91      7.76 o 
   1   3   2      625.52      662.54     22.71 o 
   2   3   2      108.35      116.12      7.32 o 
   3   3   2        8.67        4.57      6.64 o 
   4   3   2        4.77        3.07     12.66 o 
   5   3   2        3.42        5.47      3.52 o 
   6   3   2       28.23       20.00     33.94 o 
   7   3   2        5.66        4.25     15.96 o 
   8   3   2       30.25       23.64     45.25 o 
   9   3   2       30.83       12.70     33.35 o 
 -10   4   2       13.34       11.98     28.43 o 
  -9   4   2      109.83       97.99     32.07 o 
  -8   4   2        0.09        4.50      7.96 o 
  -7   4   2       26.69       25.36     27.53 o 
  -5   4   2      305.41      306.04     29.52 o 
  -4   4   2      177.85      228.36     21.33 o 
  -3   4   2       24.65       21.47     24.84 o 
  -2   4   2      114.07      108.57      7.09 o 
  -1   4   2     1496.69     1697.88     45.49 o 
   0   4   2     1171.56     1295.65     31.71 o 
   1   4   2      957.37     1116.94     35.56 o 
   2   4   2      158.61      186.13     11.97 o 
   3   4   2       20.82       14.54      3.70 o 
   4   4   2        8.05        6.04     13.39 o 
   5   4   2       68.23       50.01     71.00 o 
   6   4   2       36.71       40.35     55.62 o 
   7   4   2        6.37        4.98     15.61 o 
   8   4   2        5.15        4.36     19.73 o 
  -9   5   2        8.35        8.54     15.35 o 
  -8   5   2       17.90        7.07      7.56 o 
  -7   5   2       91.60       82.42     20.95 o 
  -6   5   2      228.18      219.85     25.05 o 
  -5   5   2        0.41        2.32     11.00 o 
  -4   5   2      553.27      599.43     30.60 o 
  -3   5   2       42.76       39.53      5.02 o 
  -2   5   2     1133.04     1303.80     34.75 o 
  -1   5   2        0.64        1.29      4.56 o 
   0   5   2     3410.72     3564.46    125.11 o 
   1   5   2      946.94     1179.10     56.27 o 
   2   5   2        2.66        1.67      3.31 o 
   3   5   2        2.95        2.87      2.57 o 
   4   5   2        0.12        3.73     14.71 o 
   5   5   2      102.05       77.42     26.73 o 
   6   5   2       24.24       21.91     48.39 o 
   7   5   2        4.84       -1.07     14.50 o 
   8   5   2       24.83       26.73     42.30 o 
  -9   6   2       80.66       68.57     40.43 o 
  -8   6   2        8.73        9.93     11.20 o 
  -7   6   2      245.12      182.45     44.01 o 
  -6   6   2      398.78      327.04     73.37 o 
  -5   6   2        0.05        4.39      8.32 o 
  -4   6   2       95.46       73.50     17.12 o 
  -3   6   2      126.07      133.61      9.83 o 
  -2   6   2       80.34      106.61     13.77 o 
  -1   6   2        0.29        0.71      3.15 o 
   0   6   2     1036.95     1258.85     55.37 o 
   1   6   2       70.43       64.84     10.21 o 
   2   6   2        3.22        2.28      2.28 o 
   3   6   2       32.57       24.39      4.28 o 
   4   6   2      187.44      153.49     39.43 o 
   5   6   2      128.50       89.33     28.39 o 
   6   6   2        1.18        2.54     12.16 o 
   7   6   2        9.31        8.00     18.53 o 
  -9   7   2       23.16       22.02     49.00 o 
  -8   7   2      111.32       54.32     39.66 o 
  -7   7   2        1.55        4.40      9.58 o 
  -6   7   2        0.92        1.35      5.32 o 
  -5   7   2      152.94      144.28     24.90 o 
  -4   7   2      271.34      278.52     51.12 o 
  -3   7   2      607.31      644.63     34.75 o 
  -2   7   2      469.75      540.72     27.03 o 
  -1   7   2       64.07       67.63     13.33 o 
   0   7   2      588.37      563.61     46.59 o 
   1   7   2      366.95      329.82     24.48 o 
   2   7   2      177.70      167.45     24.74 o 
   3   7   2      327.10      255.11     35.15 o 
   4   7   2      549.69      430.04     72.78 o 
   5   7   2       38.85       34.85     34.35 o 
   6   7   2        4.73        3.95     11.87 o 
   7   7   2       85.14       93.65     36.23 o 
  -8   8   2       12.76       15.25     37.10 o 
  -7   8   2        0.12        2.57      4.31 o 
  -6   8   2       22.41       18.40     22.83 o 
  -5   8   2      103.16      108.01     50.70 o 
  -4   8   2       83.05       79.02     19.85 o 
  -3   8   2       85.87       88.93     15.32 o 
  -2   8   2       22.74       30.79     23.75 o 
  -1   8   2      330.63      343.69     25.40 o 
   0   8   2      153.70      143.84     18.73 o 
   1   8   2      302.24      235.25     23.19 o 
   2   8   2       16.50       13.77     14.40 o 
   3   8   2       16.95       12.14     21.94 o 
   4   8   2       63.29       60.55     70.42 o 
   5   8   2      169.92      143.72     58.89 o 
   6   8   2       13.25       11.14     40.12 o 
  -8   9   2       41.04       25.52     61.16 o 
  -7   9   2       84.87       67.69     36.82 o 
  -6   9   2       52.46       43.84     50.13 o 
  -5   9   2       22.35       19.43     17.78 o 
  -4   9   2        0.43        1.47      7.35 o 
  -3   9   2      388.91      398.92     45.34 o 
  -2   9   2        0.14        2.01      6.45 o 
  -1   9   2       81.93       83.27     21.65 o 
   0   9   2        0.00        2.89      4.23 o 
   1   9   2      118.87      109.50     15.30 o 
   2   9   2        2.62        2.86      5.00 o 
   3   9   2        0.04        3.18      8.27 o 
   4   9   2       31.85       30.96     50.55 o 
   5   9   2        2.44        3.55     14.95 o 
  -7  10   2       58.87       44.60    100.64 o 
  -6  10   2        3.72        3.27      5.87 o 
  -5  10   2      237.48      207.19     40.33 o 
  -4  10   2       86.35       82.96     24.60 o 
  -3  10   2      148.95      142.65     50.70 o 
  -2  10   2       94.29       99.50     26.16 o 
  -1  10   2      182.62      196.87     25.03 o 
   0  10   2       64.21       58.54     15.63 o 
   1  10   2      230.04      231.79     20.42 o 
   2  10   2        6.36       10.25     15.43 o 
   3  10   2        7.66       15.95     30.30 o 
   4  10   2        4.84        5.84     15.84 o 
  -6  11   2       12.30        8.28     12.65 o 
  -5  11   2       18.14       15.13     24.22 o 
  -4  11   2        3.81        3.80      5.61 o 
  -3  11   2        4.98        6.80      9.54 o 
  -2  11   2       25.47       21.18     24.41 o 
  -1  11   2        0.96        2.72      4.64 o 
   0  11   2        1.21        4.72      7.71 o 
   1  11   2       94.77      118.33     31.82 o 
   2  11   2       78.61       92.01     30.18 o 
   3  11   2       10.08       20.00     52.82 o 
  -4  12   2       16.04       16.26     24.91 o 
  -3  12   2        4.90        3.50      9.66 o 
  -2  12   2       28.90       19.98     25.60 o 
  -1  12   2       10.32        9.86     16.25 o 
   0  12   2       47.74       56.51     13.66 o 
   1  12   2       33.26       16.50     56.32 o 
  -2 -13   3        4.17        2.09      5.22 o 
  -1 -13   3        1.22        1.58      6.37 o 
   0 -13   3       13.80       29.75     23.72 o 
   1 -13   3        9.98       26.27     15.36 o 
   2 -13   3        0.01        1.66      5.12 o 
   3 -13   3       19.60       12.87     26.59 o 
   4 -13   3      118.55      144.29     33.14 o 
  -4 -12   3        1.45        2.54     15.20 o 
  -3 -12   3       22.45       21.59     52.57 o 
  -2 -12   3        2.88        1.92      7.17 o 
  -1 -12   3        0.96        2.30      7.45 o 
   0 -12   3       18.56       14.94     14.73 o 
   1 -12   3        2.79        3.77      4.59 o 
   2 -12   3        0.35        2.71      4.50 o 
   3 -12   3        2.56        1.08      4.96 o 
   4 -12   3       19.85       19.55     27.34 o 
   5 -12   3       25.75       31.25     60.96 o 
  -5 -11   3        0.10        4.68     24.59 o 
  -4 -11   3        0.36        3.04     18.66 o 
  -3 -11   3       13.93       12.64     21.96 o 
  -2 -11   3       80.85       53.34     18.02 o 
  -1 -11   3        0.13        1.16      6.01 o 
   0 -11   3        1.28        1.78      7.49 o 
   1 -11   3       63.01       66.22     15.22 o 
   2 -11   3       29.38       25.91     17.78 o 
   3 -11   3        8.76        6.91      5.80 o 
   4 -11   3       92.12       67.61     17.65 o 
   5 -11   3       17.64       15.68     17.02 o 
   6 -11   3       35.15       49.46     58.89 o 
  -6 -10   3       14.63       11.89     31.50 o 
  -5 -10   3        0.80        0.18     13.66 o 
  -4 -10   3        6.99        3.61      7.13 o 
  -3 -10   3       10.52        7.30     11.23 o 
  -2 -10   3       85.11       64.33     13.07 o 
  -1 -10   3       47.69       43.24     11.87 o 
   0 -10   3        0.07        1.09      6.87 o 
   1 -10   3        9.79       14.61     11.85 o 
   2 -10   3       66.10       67.86     20.39 o 
   3 -10   3      147.12      126.25     15.70 o 
   4 -10   3       17.19       19.57     12.11 o 
   5 -10   3      123.39      130.76     52.55 o 
   6 -10   3       16.41       18.84     31.84 o 
   7 -10   3        0.44        5.25     19.98 o 
  -7  -9   3        0.04       -2.43     16.95 o 
  -6  -9   3        0.54        3.34     12.11 o 
  -5  -9   3       10.06       12.96     22.48 o 
  -4  -9   3       19.90       16.25     23.73 o 
  -3  -9   3        0.14        1.36      4.30 o 
  -2  -9   3       45.22       38.26     13.04 o 
  -1  -9   3      122.98      107.02     16.52 o 
   0  -9   3       46.80       51.68     19.09 o 
   1  -9   3       59.61       43.25     37.79 o 
   2  -9   3      157.41      140.80     16.13 o 
   3  -9   3        3.70        8.77      7.05 o 
   4  -9   3       40.10       36.02     10.24 o 
   5  -9   3       78.13       59.91     13.54 o 
   6  -9   3       21.67       20.78     31.48 o 
   7  -9   3       11.33       10.05     15.77 o 
   8  -9   3        0.84        1.82      6.77 o 
  -7  -8   3       78.20       54.94     27.78 o 
  -6  -8   3      179.55      134.72     54.62 o 
  -5  -8   3        0.00        0.95      4.67 o 
  -4  -8   3        1.26        2.22      4.90 o 
  -3  -8   3       35.30       27.09     30.21 o 
  -2  -8   3      241.82      197.76     22.55 o 
  -1  -8   3       40.39       21.70     24.39 o 
   0  -8   3        8.57        2.25      5.69 o 
   1  -8   3      357.14      407.68     19.79 o 
   2  -8   3      106.31      112.04     11.37 o 
   3  -8   3       67.12       59.53     10.01 o 
   4  -8   3      191.39      175.43     26.67 o 
   5  -8   3       23.24       20.17      7.36 o 
   6  -8   3        0.88        2.32     19.12 o 
   7  -8   3        4.51        4.43     12.48 o 
   8  -8   3        9.30       17.45     25.27 o 
  -8  -7   3       93.74       89.40     32.07 o 
  -7  -7   3       38.70       25.93     70.16 o 
  -6  -7   3        0.55        3.33      7.54 o 
  -5  -7   3      297.99      264.99     59.82 o 
  -4  -7   3      330.96      320.68     96.73 o 
  -3  -7   3       49.39       56.00     13.09 o 
  -2  -7   3      207.44      195.37     33.70 o 
  -1  -7   3        5.26        6.38      9.42 o 
   0  -7   3     1074.73     1315.12     81.90 o 
   1  -7   3        1.33        2.37      4.37 o 
   2  -7   3       10.17       14.15      5.80 o 
   3  -7   3      132.73      119.40     15.55 o 
   4  -7   3      141.07      165.84     19.29 o 
   5  -7   3        2.70        1.62      3.10 o 
   6  -7   3       50.61       27.96      9.01 o 
   7  -7   3        2.02        4.04     12.62 o 
   8  -7   3       14.06       12.82     33.89 o 
   9  -7   3       40.36       35.44     76.42 o 
  -8  -6   3       17.76       12.46     26.14 o 
  -7  -6   3       40.98       36.05     45.48 o 
  -6  -6   3       26.46       21.72     14.31 o 
  -5  -6   3      125.75      125.42     41.63 o 
  -4  -6   3        0.39        3.04      5.49 o 
  -3  -6   3      100.15      118.93     15.31 o 
  -2  -6   3      166.13      176.38     21.21 o 
  -1  -6   3      292.01      361.55     21.64 o 
   0  -6   3       23.78       20.25      9.31 o 
   1  -6   3      210.27      207.74     10.94 o 
   2  -6   3      709.78      733.16     81.39 o 
   3  -6   3       11.59       23.02      9.24 o 
   4  -6   3       15.65       12.72      5.87 o 
   5  -6   3       88.73       78.10     10.49 o 
   6  -6   3       33.41       29.55      8.08 o 
   7  -6   3       24.69       25.49     24.64 o 
   8  -6   3        0.19       -1.09     11.39 o 
   9  -6   3       52.99       62.94     22.32 o 
  -9  -5   3       19.13        8.70     34.46 o 
  -8  -5   3        3.98        5.59     10.75 o 
  -7  -5   3      137.97      135.22     20.31 o 
  -6  -5   3      252.56      275.72     42.78 o 
  -5  -5   3      230.45      276.39     24.85 o 
  -4  -5   3        3.60        6.75     10.82 o 
  -3  -5   3       46.00       46.30      7.97 o 
  -2  -5   3      102.01      119.28      9.89 o 
  -1  -5   3      396.86      449.16     19.90 o 
   0  -5   3      808.42      834.73     76.63 o 
   1  -5   3      176.60      204.28     10.11 o 
   2  -5   3       69.86       77.81      5.16 o 
   3  -5   3        4.13       12.68      5.17 o 
   4  -5   3        1.64        2.63      2.14 o 
   5  -5   3        7.18        7.15      6.02 o 
   6  -5   3        0.95        2.24      2.62 o 
   7  -5   3        6.86        4.72      5.92 o 
   8  -5   3        3.43        3.07      8.93 o 
   9  -5   3        3.78        7.54     26.91 o 
  -9  -4   3        0.49        4.05     20.12 o 
  -8  -4   3       30.09       26.27     58.00 o 
  -7  -4   3       10.86        7.01      7.37 o 
  -6  -4   3       87.56       89.69     20.87 o 
  -5  -4   3       43.41       34.20     30.27 o 
  -4  -4   3      143.75      135.75     10.40 o 
  -3  -4   3      126.73      124.88      9.68 o 
  -2  -4   3      263.84      248.03     11.67 o 
  -1  -4   3       63.45       57.18      5.88 o 
   0  -4   3      256.46      257.98      8.50 o 
   1  -4   3        0.43        0.91      1.38 o 
   2  -4   3       58.40       53.67      4.58 o 
   3  -4   3      117.71      132.35      7.29 o 
   4  -4   3      236.20      234.08      8.65 o 
   5  -4   3       11.01        4.93      4.61 o 
   6  -4   3        0.23        1.23      7.30 o 
   7  -4   3        0.44        2.42      6.48 o 
   8  -4   3      100.81       60.60     68.64 o 
   9  -4   3       26.35       10.77     24.46 o 
  -9  -3   3        6.73       11.34     22.23 o 
  -8  -3   3       21.15       21.01     25.05 o 
  -7  -3   3        0.01        4.45      9.14 o 
  -6  -3   3       25.33       33.12     22.28 o 
  -5  -3   3      137.68      151.31     23.78 o 
  -4  -3   3        4.82        4.92      5.09 o 
  -3  -3   3      275.08      308.51     15.76 o 
  -2  -3   3       16.01       15.45      9.15 o 
  -1  -3   3     1560.95     1552.89     25.94 o 
   0  -3   3      341.55      372.66      9.11 o 
   1  -3   3      675.05      637.82      8.32 o 
   2  -3   3     1828.38     1736.43    113.27 o 
   3  -3   3        0.07        0.99      1.59 o 
   4  -3   3      573.55      562.32     17.84 o 
   5  -3   3      367.00      329.06     21.61 o 
   6  -3   3     1691.83     1842.01     53.03 o 
   7  -3   3      107.33      117.42     18.01 o 
   8  -3   3        0.03        0.59      6.36 o 
  -9  -2   3       23.57       17.20     31.27 o 
  -8  -2   3        0.75        1.66      4.33 o 
  -7  -2   3      162.02      148.37     28.22 o 
  -6  -2   3      180.43      208.97     22.76 o 
  -5  -2   3       13.48        7.85      7.94 o 
  -4  -2   3       14.06        5.86      5.05 o 
  -3  -2   3      705.66      693.70     19.64 o 
  -2  -2   3       21.32       26.62      7.15 o 
  -1  -2   3      707.49      689.49     16.09 o 
   0  -2   3       17.05       17.93      3.08 o 
   1  -2   3      577.37      540.65     11.36 o 
   2  -2   3     8273.53     8159.15    113.12 o 
   3  -2   3       45.30       47.25      4.69 o 
   4  -2   3     5080.71     5414.72    166.00 o 
   5  -2   3       45.10       42.45     10.00 o 
   6  -2   3      810.68      872.15     38.97 o 
   7  -2   3        0.25        5.18      6.67 o 
   8  -2   3       65.95       43.71     52.53 o 
  -9  -1   3        1.00        2.41      6.75 o 
  -8  -1   3       44.58       46.14     37.66 o 
  -7  -1   3       20.84       18.64     23.39 o 
  -6  -1   3       19.58       18.98     15.94 o 
  -5  -1   3       11.50       31.97     26.15 o 
  -4  -1   3      449.27      469.46     24.93 o 
  -3  -1   3      281.58      308.95     14.37 o 
  -2  -1   3      328.09      302.69     14.46 o 
  -1  -1   3     1870.78     1710.55     39.61 o 
   0  -1   3     2180.05     2062.03     41.12 o 
   1  -1   3     1316.54     1298.92     16.35 o 
   2  -1   3     2163.46     2233.81     46.55 o 
   3  -1   3       75.28       68.17      4.84 o 
   4  -1   3      748.37      721.18     18.13 o 
   5  -1   3        1.18        1.72      1.85 o 
   6  -1   3        7.16        7.62      9.43 o 
   7  -1   3       22.78        9.64     12.95 o 
 -10   0   3        9.92        7.46     25.89 o 
  -9   0   3        2.99        2.25     13.53 o 
  -8   0   3       42.07       33.44     61.51 o 
  -7   0   3      111.87      109.60     26.73 o 
  -6   0   3        5.66       13.21     18.20 o 
  -5   0   3       21.21       32.00     26.57 o 
  -4   0   3      287.16      313.01     37.34 o 
  -3   0   3      273.41      281.17     14.13 o 
  -2   0   3       14.96       12.05      4.13 o 
  -1   0   3      452.61      427.16     11.13 o 
   0   0   3     6596.89     6099.89     73.76 o 
   1   0   3        6.09        5.77      2.64 o 
   2   0   3       46.54       50.69      3.19 o 
   3   0   3       68.42       70.99      5.53 o 
   4   0   3       38.52       36.13      5.87 o 
   5   0   3        5.00        5.97      4.77 o 
   6   0   3        1.71        7.24      8.74 o 
   7   0   3       14.41       12.40     15.12 o 
   8   0   3        7.03        5.05     11.68 o 
 -10   1   3        8.48        9.29     16.57 o 
  -9   1   3        0.41        7.00     20.23 o 
  -8   1   3        7.80        9.48     13.59 o 
  -7   1   3        2.02        2.05     11.82 o 
  -6   1   3      204.14      159.71     14.74 o 
  -5   1   3        0.00        1.11      4.96 o 
  -4   1   3      169.60      154.37     12.92 o 
  -3   1   3        6.20        7.78      4.34 o 
  -2   1   3        0.69        0.75      1.82 o 
  -1   1   3      543.99      544.04      9.97 o 
   0   1   3     4158.97     4109.89     50.04 o 
   1   1   3      653.15      640.70     13.41 o 
   2   1   3        0.73        1.25      2.73 o 
   3   1   3      411.47      416.66     19.33 o 
   4   1   3      114.93      100.46      9.38 o 
   5   1   3       58.47       56.54      5.93 o 
   6   1   3        0.00       -0.03      4.05 o 
   7   1   3       47.69       36.46     61.39 o 
   8   1   3        0.00        1.25      9.37 o 
   9   1   3        2.82        2.73      9.82 o 
 -10   2   3       34.40       29.64     64.76 o 
  -9   2   3       15.37       14.50     26.03 o 
  -8   2   3       76.54      103.06     27.87 o 
  -7   2   3       45.83       47.57     53.28 o 
  -6   2   3       63.36       61.82     10.66 o 
  -5   2   3       70.78       63.29     12.29 o 
  -4   2   3      303.33      298.99      9.99 o 
  -3   2   3        1.31        3.05     12.12 o 
  -2   2   3     1040.07     1004.10     30.07 o 
  -1   2   3      708.26      691.58     17.10 o 
   0   2   3      294.90      309.93      8.26 o 
   1   2   3      168.84      175.42      5.87 o 
   2   2   3      389.09      378.78     15.07 o 
   3   2   3     1588.28     1738.52     86.61 o 
   4   2   3       36.27       30.59     15.28 o 
   5   2   3       36.62       24.00     13.30 o 
   6   2   3       13.25       15.23     25.34 o 
   7   2   3       23.62       22.96     40.19 o 
   8   2   3       52.27       42.91     67.21 o 
   9   2   3       35.58       11.68     37.87 o 
 -10   3   3       95.60      122.92     29.89 o 
  -9   3   3       18.23       12.80     37.18 o 
  -8   3   3       19.82       21.77     43.68 o 
  -7   3   3       46.71       43.91     55.94 o 
  -6   3   3      169.11      148.41      8.39 o 
  -5   3   3      256.37      239.64     38.68 o 
  -4   3   3      192.43      213.48     21.54 o 
  -3   3   3       57.70       48.14     11.07 o 
  -2   3   3       10.39       10.80      3.52 o 
  -1   3   3        5.72        4.33      2.75 o 
   0   3   3      123.20      149.30      7.40 o 
   1   3   3      536.96      596.04     15.36 o 
   2   3   3       61.67       73.31     11.75 o 
   3   3   3      426.52      516.41     41.84 o 
   4   3   3        9.15        9.12     18.48 o 
   5   3   3       55.67       39.44     16.61 o 
   6   3   3      188.92      113.31     26.66 o 
   7   3   3        2.91        3.14     14.61 o 
   8   3   3        1.24        7.37     11.00 o 
 -10   4   3        1.43        5.71     15.30 o 
  -9   4   3        3.21        4.71     14.25 o 
  -8   4   3       65.70       50.34     54.96 o 
  -7   4   3      621.42      614.78     77.14 o 
  -6   4   3       49.44       58.99     22.62 o 
  -5   4   3       38.28       30.91     22.58 o 
  -4   4   3      182.70      189.53     22.51 o 
  -3   4   3      643.07      685.28     32.57 o 
  -2   4   3       95.86      113.78      9.35 o 
  -1   4   3      275.86      234.91     11.87 o 
   0   4   3      100.09       96.41      8.60 o 
   1   4   3        0.43        0.94      2.00 o 
   2   4   3        1.03        0.76      1.52 o 
   3   4   3       52.06       40.55     15.50 o 
   4   4   3       59.31       38.21     16.98 o 
   5   4   3       42.09       30.25     15.03 o 
   6   4   3       10.38       14.62     25.57 o 
   7   4   3      125.90       98.71     26.16 o 
   8   4   3       40.45       30.71     41.87 o 
  -9   5   3       13.17        7.80     11.66 o 
  -8   5   3       28.93       15.86     16.51 o 
  -7   5   3      283.04      306.58     32.53 o 
  -6   5   3       74.86       52.36     14.73 o 
  -5   5   3       68.11       59.52     12.49 o 
  -4   5   3      329.07      287.72     38.14 o 
  -3   5   3      479.26      485.62     13.62 o 
  -2   5   3       77.51       77.91     10.16 o 
  -1   5   3      135.42      128.01     14.09 o 
   0   5   3      566.19      686.96     32.51 o 
   1   5   3      568.62      574.98     20.22 o 
   2   5   3      124.21      128.27      8.55 o 
   3   5   3        1.89        1.84      9.80 o 
   4   5   3       66.54       47.25     21.00 o 
   5   5   3       11.85        9.80     23.91 o 
   6   5   3        1.30        3.96     15.02 o 
   7   5   3       57.61       56.75     26.05 o 
   8   5   3        3.18        3.86     19.86 o 
  -9   6   3       56.24       27.69     39.38 o 
  -8   6   3        1.89        5.30      7.91 o 
  -7   6   3        0.19        3.15      9.73 o 
  -6   6   3        7.60       11.09     13.89 o 
  -5   6   3        1.69        1.39      7.82 o 
  -4   6   3       11.68       11.87     11.00 o 
  -3   6   3       27.12       20.31     11.57 o 
  -2   6   3      132.88      136.69     11.71 o 
  -1   6   3       51.67       42.62     29.85 o 
   0   6   3        0.71        2.78      5.61 o 
   1   6   3       25.08       30.97      6.66 o 
   2   6   3       40.62       30.05      6.44 o 
   3   6   3      159.16      125.21     41.72 o 
   4   6   3       41.60       39.44     55.16 o 
   5   6   3        4.72        8.14     15.70 o 
   6   6   3       21.77       17.66     43.09 o 
   7   6   3        0.71        8.29     17.61 o 
  -9   7   3        2.35        5.32     12.23 o 
  -8   7   3      126.33       91.42     30.76 o 
  -7   7   3      103.26       87.44     38.61 o 
  -6   7   3        0.40        2.88      5.51 o 
  -5   7   3       23.59       18.30     19.54 o 
  -4   7   3        7.10        9.27     11.74 o 
  -3   7   3      191.16      199.89     18.28 o 
  -2   7   3       12.80       11.85      7.68 o 
  -1   7   3      122.21      110.99     20.43 o 
   0   7   3      245.15      266.02     46.40 o 
   1   7   3      201.45      193.26     22.01 o 
   2   7   3      157.66      134.64     16.76 o 
   3   7   3        5.78        8.00     13.62 o 
   4   7   3       14.59       16.48     32.50 o 
   5   7   3        0.85        2.54     16.23 o 
   6   7   3        1.47        5.59     12.41 o 
   7   7   3       12.23       18.80     43.07 o 
  -8   8   3       13.56       18.33     22.69 o 
  -7   8   3        0.47        2.60      7.89 o 
  -6   8   3       48.79       55.68     18.86 o 
  -5   8   3        7.06        7.00      8.65 o 
  -4   8   3        5.29        6.00      7.00 o 
  -3   8   3      289.01      294.57     48.58 o 
  -2   8   3      138.18      104.23     21.03 o 
  -1   8   3      514.96      441.11     50.12 o 
   0   8   3       10.07        5.83      6.93 o 
   1   8   3      188.93      174.42     31.01 o 
   2   8   3       18.70       17.74     15.10 o 
   3   8   3        7.59        1.98     17.71 o 
   4   8   3       42.00       41.18     65.14 o 
   5   8   3        8.26        1.12     12.95 o 
   6   8   3        0.12        4.50     22.89 o 
  -8   9   3       42.45       35.69     98.92 o 
  -7   9   3        1.68        3.75      9.00 o 
  -6   9   3        2.84        3.23      6.15 o 
  -5   9   3      175.74      161.79     41.91 o 
  -4   9   3      116.05      102.75     60.47 o 
  -3   9   3      369.20      370.77     49.82 o 
  -2   9   3       23.03       20.20     16.23 o 
  -1   9   3      134.98      140.36     31.65 o 
   0   9   3      101.59      112.45     16.98 o 
   1   9   3        9.60        8.01      8.80 o 
   2   9   3        8.57       15.39     25.66 o 
   3   9   3       11.04       13.98     16.95 o 
   4   9   3        5.44       11.18     24.23 o 
   5   9   3        0.45        3.82     17.61 o 
  -7  10   3        2.57        2.46      5.13 o 
  -6  10   3       75.57       65.35     21.51 o 
  -5  10   3        8.20        6.28      7.82 o 
  -4  10   3        2.18        2.07      6.96 o 
  -3  10   3        7.13        3.72      7.07 o 
  -2  10   3      175.91      171.23     22.47 o 
  -1  10   3        4.63        4.41      7.17 o 
   0  10   3       47.44       44.73     12.54 o 
   1  10   3      121.11      102.83     27.69 o 
   2  10   3        0.80        4.84     19.28 o 
   3  10   3        2.59        4.96     11.11 o 
   4  10   3       74.13       94.92     32.77 o 
  -6  11   3        0.06        1.30      4.27 o 
  -5  11   3        0.42        2.14      7.05 o 
  -4  11   3        0.00        0.82      7.96 o 
  -3  11   3        9.10        9.69     12.99 o 
  -2  11   3      118.04      134.32     22.03 o 
  -1  11   3       16.58       21.33     24.12 o 
   0  11   3        1.62        1.79      4.63 o 
   1  11   3        0.12        4.11     12.61 o 
   2  11   3       11.92        3.82     18.09 o 
   3  11   3        0.06        4.29     15.07 o 
  -4  12   3        0.16        1.62      6.26 o 
  -3  12   3       11.55        8.78     15.92 o 
  -2  12   3       81.44       96.08     17.98 o 
  -1  12   3        1.81        3.17      6.74 o 
   0  12   3       58.57       59.66     24.82 o 
   1  12   3       78.03       69.48     30.34 o 
  -2 -13   4       17.89       11.63     16.52 o 
  -1 -13   4       32.12       32.19     17.64 o 
   0 -13   4      145.07      133.77     24.06 o 
   1 -13   4      100.72      101.70     16.42 o 
   2 -13   4       23.96       24.57     34.72 o 
   3 -13   4        6.56        9.39     21.18 o 
   4 -13   4       38.53       41.68     57.64 o 
  -4 -12   4        2.59        1.12     10.87 o 
  -3 -12   4        0.09        1.87      5.60 o 
  -2 -12   4        0.17        3.59      6.53 o 
  -1 -12   4        0.82        3.63      8.30 o 
   0 -12   4        7.80        7.62      9.74 o 
   1 -12   4        0.01        2.79      4.35 o 
   2 -12   4        3.74        3.12      4.33 o 
   3 -12   4        5.81        7.18     13.96 o 
   4 -12   4        1.64        3.00     15.00 o 
   5 -12   4       20.35       24.27     36.77 o 
  -5 -11   4       18.47       20.09     39.62 o 
  -4 -11   4        7.10       10.63     16.10 o 
  -3 -11   4        0.06        2.42      6.24 o 
  -2 -11   4       28.92       31.58     38.78 o 
  -1 -11   4        0.07        2.51      5.81 o 
   0 -11   4      102.44       82.59     17.84 o 
   1 -11   4       14.73       15.28     15.25 o 
   2 -11   4       20.28       14.79     11.80 o 
   3 -11   4      195.58      162.70     15.80 o 
   4 -11   4      166.04      151.08     31.44 o 
   5 -11   4      158.38      200.11     55.07 o 
   6 -11   4       29.25       37.05     37.53 o 
  -6 -10   4       21.72       10.05     18.62 o 
  -5 -10   4       65.54       53.46     57.60 o 
  -4 -10   4        0.70        4.27      7.64 o 
  -3 -10   4      103.25       84.06     20.12 o 
  -2 -10   4       16.49       16.93     20.31 o 
  -1 -10   4       35.04       31.89     12.24 o 
   0 -10   4      192.91      202.73     25.41 o 
   1 -10   4     1451.43     1481.00    134.25 o 
   2 -10   4      220.23      206.42     19.80 o 
   3 -10   4      140.59      123.28     12.31 o 
   4 -10   4       30.00       31.05     19.72 o 
   5 -10   4       37.81       39.93     35.41 o 
   6 -10   4        3.34        4.32      8.82 o 
   7 -10   4       42.30       50.00     58.41 o 
  -7  -9   4        3.93        5.71     29.73 o 
  -6  -9   4       75.76       53.01     24.82 o 
  -5  -9   4       47.23       44.62     16.85 o 
  -4  -9   4        5.44        9.00     17.38 o 
  -3  -9   4      156.94      130.52     20.22 o 
  -2  -9   4      134.22       98.88     21.55 o 
  -1  -9   4      223.14      187.12     34.37 o 
   0  -9   4      115.49      145.88     17.21 o 
   1  -9   4      388.98      365.30     32.84 o 
   2  -9   4       38.64       41.05     26.56 o 
   3  -9   4        0.02        1.84      3.34 o 
   4  -9   4        8.00       10.07      7.52 o 
   5  -9   4       26.48       22.40     19.49 o 
   6  -9   4       39.03       51.28     72.32 o 
   7  -9   4        1.38        4.68     14.77 o 
   8  -9   4       42.23       43.48     88.46 o 
  -7  -8   4      105.54       84.19     32.43 o 
  -6  -8   4       41.15       26.76     28.41 o 
  -5  -8   4       17.54       13.81     14.03 o 
  -4  -8   4       48.99       35.01     34.53 o 
  -3  -8   4      246.11      214.36     53.46 o 
  -2  -8   4        4.73        2.14      5.48 o 
  -1  -8   4       26.56       26.69     32.90 o 
   0  -8   4      437.23      418.50     40.14 o 
   1  -8   4        5.01        4.38      5.20 o 
   2  -8   4      620.92      621.18     66.72 o 
   3  -8   4       49.14       47.05      8.67 o 
   4  -8   4      484.63      467.50     81.18 o 
   5  -8   4      591.47      505.14    194.55 o 
   6  -8   4        3.84        5.12      8.89 o 
   7  -8   4       26.29       25.78     39.89 o 
   8  -8   4        9.81       13.00     22.14 o 
  -8  -7   4        4.61        3.79     16.57 o 
  -7  -7   4        4.80       11.07     20.80 o 
  -6  -7   4      254.65      218.98     63.05 o 
  -5  -7   4      232.99      201.50     50.21 o 
  -4  -7   4       24.16       14.75     20.17 o 
  -3  -7   4        1.52        1.31      6.04 o 
  -2  -7   4       42.91       44.00     10.30 o 
  -1  -7   4       12.80        6.90      9.14 o 
   0  -7   4      296.47      332.03     17.68 o 
   1  -7   4        2.06        3.10      3.12 o 
   2  -7   4      288.95      325.71     34.99 o 
   3  -7   4        0.71        2.28      6.97 o 
   4  -7   4       13.81       10.22      8.21 o 
   5  -7   4        0.01        1.79      2.04 o 
   6  -7   4      243.33      208.96     69.09 o 
   7  -7   4        0.37        2.02     12.68 o 
   8  -7   4       69.16       80.12     96.12 o 
  -9  -6   4       11.05        8.61     16.14 o 
  -8  -6   4       11.86       11.66     35.02 o 
  -7  -6   4        1.72        1.53      8.19 o 
  -6  -6   4       15.86       19.69     24.06 o 
  -5  -6   4      313.65      262.43     72.28 o 
  -4  -6   4       17.18       22.01     29.22 o 
  -3  -6   4       93.45      114.97     16.06 o 
  -2  -6   4      377.76      445.57     42.57 o 
  -1  -6   4      211.24      183.09     22.70 o 
   0  -6   4      230.87      245.42     12.15 o 
   1  -6   4        5.76        6.72      5.10 o 
   2  -6   4      161.93      153.13     16.08 o 
   3  -6   4       22.74       19.68      9.98 o 
   4  -6   4      286.65      254.89     43.20 o 
   5  -6   4       96.33       67.37     17.57 o 
   6  -6   4        4.20        5.39      5.61 o 
   7  -6   4        3.90        5.98      6.51 o 
   8  -6   4        0.51        0.41      7.75 o 
   9  -6   4        0.72        3.25      6.30 o 
  -9  -5   4       13.06        9.02     39.05 o 
  -8  -5   4        2.04        9.07     14.50 o 
  -7  -5   4      181.51      215.94     24.45 o 
  -6  -5   4      305.13      348.66     53.24 o 
  -5  -5   4       81.49       66.79     15.43 o 
  -4  -5   4      813.72      865.94     48.42 o 
  -3  -5   4     2034.14     2193.95    103.99 o 
  -2  -5   4        4.97       16.82     25.56 o 
  -1  -5   4     1217.17     1339.38     74.66 o 
   0  -5   4      161.15      174.14      9.49 o 
   1  -5   4      132.35      119.15      7.11 o 
   2  -5   4      626.22      660.00     17.61 o 
   3  -5   4      351.69      431.56     17.03 o 
   4  -5   4      100.81      102.99     10.82 o 
   5  -5   4      123.49      118.00      9.26 o 
   6  -5   4      112.91      101.89     17.83 o 
   7  -5   4       36.66       26.10     27.63 o 
   8  -5   4       56.72       53.42     62.80 o 
   9  -5   4        0.63        1.91      5.95 o 
  -9  -4   4      100.13      155.94     43.51 o 
  -8  -4   4        2.18        3.38      6.05 o 
  -7  -4   4       15.82       18.71     16.89 o 
  -6  -4   4       25.41       26.62     34.48 o 
  -5  -4   4       14.05       21.41     20.73 o 
  -4  -4   4      147.95      117.91     16.48 o 
  -3  -4   4      147.54      178.30     23.24 o 
  -2  -4   4      195.53      241.08     12.98 o 
  -1  -4   4      110.68      115.08      7.08 o 
   0  -4   4      230.96      216.44      7.91 o 
   1  -4   4        3.00        5.69      2.31 o 
   2  -4   4       48.73       73.64      5.29 o 
   3  -4   4      106.64       82.22      6.68 o 
   4  -4   4        6.79       12.80      3.98 o 
   5  -4   4       12.98       14.86     10.78 o 
   6  -4   4       48.63       48.65     17.90 o 
   7  -4   4       85.10       71.62     18.69 o 
   8  -4   4        0.18        6.31     12.47 o 
  -8  -3   4      106.15       98.53     17.60 o 
  -7  -3   4       65.76       80.10     44.48 o 
  -6  -3   4      191.89      180.73     22.19 o 
  -5  -3   4      690.04      720.03     54.10 o 
  -4  -3   4       22.14       25.17     19.57 o 
  -3  -3   4      111.91      158.25     12.38 o 
  -2  -3   4     2101.23     2124.12     79.63 o 
  -1  -3   4     2628.62     2632.76     48.21 o 
   0  -3   4     1613.32     1576.77     50.79 o 
   1  -3   4      573.83      595.95     20.10 o 
   2  -3   4        9.20       15.94      9.35 o 
   3  -3   4      228.54      234.48      8.55 o 
   4  -3   4      700.06      740.69     20.78 o 
   5  -3   4      135.27      133.13      9.89 o 
   6  -3   4      171.23      193.03     23.47 o 
   7  -3   4        1.57        3.80      5.65 o 
   8  -3   4      425.58      490.73     55.41 o 
  -9  -2   4       95.35      102.78     29.03 o 
  -8  -2   4       27.78       20.02     29.12 o 
  -7  -2   4        0.19        1.98      7.59 o 
  -6  -2   4      239.62      255.77     25.79 o 
  -5  -2   4      116.36      109.99     23.60 o 
  -4  -2   4     1280.43     1496.23     54.29 o 
  -3  -2   4       51.21       55.72      7.63 o 
  -2  -2   4     4209.24     4173.45     57.38 o 
  -1  -2   4     1216.90     1040.47     44.54 o 
   0  -2   4      892.82      867.87     17.36 o 
   1  -2   4      161.32      170.79      5.81 o 
   2  -2   4      122.63      138.52      5.79 o 
   3  -2   4     1313.24     1352.44     70.31 o 
   4  -2   4     1158.16     1218.75     26.20 o 
   5  -2   4      655.21      701.17     33.39 o 
   6  -2   4     1235.05     1381.59     59.24 o 
   7  -2   4      331.90      356.27     25.23 o 
  -9  -1   4       10.66       13.09     29.89 o 
  -8  -1   4       30.78       36.80     59.12 o 
  -7  -1   4       14.89       20.69     25.50 o 
  -6  -1   4        0.15        2.21      9.89 o 
  -5  -1   4       49.64       58.28     20.61 o 
  -4  -1   4      191.75      187.79     28.57 o 
  -3  -1   4      220.69      249.00     14.12 o 
  -2  -1   4      575.71      554.17     19.01 o 
  -1  -1   4     1909.79     1814.72     52.41 o 
   0  -1   4     2606.26     2473.95     33.93 o 
   1  -1   4     1197.87     1236.85     11.83 o 
   2  -1   4      991.82     1042.88     23.08 o 
   3  -1   4       32.27       37.44      4.17 o 
   4  -1   4      720.43      727.64     29.69 o 
   5  -1   4        8.93        5.38      3.80 o 
   6  -1   4        7.25        6.11      6.16 o 
   7  -1   4        0.91        1.32      2.69 o 
 -10   0   4        2.81        1.57      6.95 o 
  -9   0   4       86.95       87.35     82.44 o 
  -8   0   4       14.10       13.39     22.71 o 
  -7   0   4       88.27       98.65     91.32 o 
  -6   0   4        1.37        2.09      7.89 o 
  -5   0   4      453.41      418.20     61.02 o 
  -4   0   4     1308.41     1348.73     82.32 o 
  -3   0   4      736.49      708.65     46.89 o 
  -2   0   4      732.28      674.91     15.55 o 
  -1   0   4     1295.69     1270.62     25.34 o 
   0   0   4     2344.14     2277.37     17.76 o 
   1   0   4      180.35      180.56      5.24 o 
   2   0   4      220.99      218.67      6.25 o 
   3   0   4       71.84       71.37      4.48 o 
   4   0   4        6.13        6.77      4.17 o 
   5   0   4      185.89      197.77     11.32 o 
   6   0   4        0.03        1.31      2.71 o 
   7   0   4        0.92        4.00      6.86 o 
   8   0   4       11.70        7.09     14.93 o 
 -10   1   4       12.75        7.00     19.98 o 
  -9   1   4        0.76        3.02     14.70 o 
  -8   1   4      119.22      114.17     54.48 o 
  -7   1   4      304.99      293.94     45.60 o 
  -6   1   4       76.83       76.38     12.63 o 
  -5   1   4        5.17        2.17      4.41 o 
  -4   1   4       76.55       74.30      9.98 o 
  -3   1   4        1.36        0.60      1.66 o 
  -2   1   4      511.30      522.67     11.72 o 
  -1   1   4     7748.56     7632.48     73.60 o 
   0   1   4       95.48       92.98      5.11 o 
   1   1   4      958.27     1009.47     14.53 o 
   2   1   4        1.03        3.75      2.41 o 
   3   1   4      123.38      110.97     12.71 o 
   4   1   4      609.57      417.76     93.12 o 
   5   1   4       24.89       22.73      8.54 o 
   6   1   4      463.40      389.85    132.76 o 
   7   1   4        5.62        6.70     13.05 o 
   8   1   4       98.45       52.55     69.37 o 
  -9   2   4       65.21       68.10     24.34 o 
  -8   2   4       15.11       16.02     22.05 o 
  -7   2   4       50.30       68.53     70.50 o 
  -6   2   4       16.81       20.10      6.20 o 
  -5   2   4       25.85       22.79      4.02 o 
  -4   2   4        3.55        3.81      2.79 o 
  -3   2   4      426.63      417.02     17.51 o 
  -2   2   4       20.77       16.51      3.35 o 
  -1   2   4     2788.14     3035.69     49.45 o 
   0   2   4      150.38      162.66      6.86 o 
   1   2   4       74.89       74.54      4.87 o 
   2   2   4       46.75       51.29     13.28 o 
   3   2   4      252.73      288.41     23.85 o 
   4   2   4       61.52       54.31     20.77 o 
   5   2   4      125.56      114.63     31.47 o 
   6   2   4       80.40       51.00     20.89 o 
   7   2   4       28.93       22.77     36.53 o 
   8   2   4        4.38       10.78     16.98 o 
 -10   3   4       78.37       66.78     45.64 o 
  -9   3   4        5.08        3.39      7.32 o 
  -8   3   4       32.48       38.16     59.84 o 
  -7   3   4        0.07        7.09     20.16 o 
  -6   3   4       32.85       35.60     39.55 o 
  -5   3   4       37.40       44.66     36.93 o 
  -4   3   4       92.46       92.83     16.77 o 
  -3   3   4      674.02      677.11     34.26 o 
  -2   3   4       27.78       27.25      4.28 o 
  -1   3   4      586.05      597.82     14.84 o 
   0   3   4       48.61       52.85      5.75 o 
   1   3   4      239.69      269.09     11.58 o 
   2   3   4        4.29        4.32      5.92 o 
   3   3   4      434.28      544.80     31.23 o 
   4   3   4       24.53       19.84     26.78 o 
   5   3   4        3.76        4.79      8.32 o 
   6   3   4        0.45        4.80     13.37 o 
   7   3   4        1.04        2.21     14.55 o 
   8   3   4       51.40       32.85     69.25 o 
 -10   4   4        9.00        6.37      8.35 o 
  -9   4   4        0.24        2.25     15.61 o 
  -8   4   4       20.70        8.48     28.77 o 
  -7   4   4      241.95      236.54     28.62 o 
  -6   4   4       13.62       16.30     15.11 o 
  -5   4   4      329.15      354.80     26.88 o 
  -4   4   4      347.31      362.74     26.37 o 
  -3   4   4      609.97      577.88     30.56 o 
  -2   4   4       17.47       19.15      5.50 o 
  -1   4   4       65.33       70.63      8.34 o 
   0   4   4      154.75      194.75     13.88 o 
   1   4   4        2.08       12.81      5.02 o 
   2   4   4      464.00      492.13     36.55 o 
   3   4   4        0.11        5.86     18.45 o 
   4   4   4       25.66       19.05     24.73 o 
   5   4   4        9.26        8.27     14.27 o 
   6   4   4        0.95        3.79     14.61 o 
   7   4   4       42.61       60.21     23.73 o 
   8   4   4       37.15       22.37     50.39 o 
  -9   5   4        0.15        3.22      6.98 o 
  -8   5   4       22.49       16.71     20.24 o 
  -7   5   4      304.43      328.98     39.52 o 
  -6   5   4       36.81       28.72     28.65 o 
  -5   5   4        1.29        1.60      5.25 o 
  -4   5   4      168.47      173.82     24.04 o 
  -3   5   4        0.22        0.65      2.76 o 
  -2   5   4      246.91      302.23     16.75 o 
  -1   5   4        0.92        1.51      2.91 o 
   0   5   4        6.17        7.76      7.84 o 
   1   5   4       21.50       30.00      9.18 o 
   2   5   4      221.49      230.12     25.48 o 
   3   5   4        0.27        4.48     15.37 o 
   4   5   4        0.28        1.62      7.73 o 
   5   5   4        2.58        3.20     10.28 o 
   6   5   4        9.60        7.59     20.09 o 
   7   5   4        7.54        5.14     17.82 o 
  -9   6   4        1.74        3.78      6.50 o 
  -8   6   4       79.65       62.80     19.71 o 
  -7   6   4        1.14        4.18     12.82 o 
  -6   6   4      307.26      232.56     47.42 o 
  -5   6   4      119.49      100.87     28.41 o 
  -4   6   4       39.89       38.05     23.15 o 
  -3   6   4      203.23      224.84     14.78 o 
  -2   6   4      109.32      109.43     15.55 o 
  -1   6   4       35.92       49.57     12.21 o 
   0   6   4      360.43      454.63     49.12 o 
   1   6   4      180.74      199.70     13.74 o 
   2   6   4       36.88       33.72      5.42 o 
   3   6   4      120.12      107.85     31.52 o 
   4   6   4       79.62       56.53     21.28 o 
   5   6   4       60.34       47.00     56.41 o 
   6   6   4       19.83       19.05     31.96 o 
   7   6   4       55.02       57.76     26.46 o 
  -9   7   4        3.48        3.43      9.64 o 
  -8   7   4       26.46       20.33     25.40 o 
  -7   7   4        0.47        3.35      6.20 o 
  -6   7   4      150.26      134.91     30.69 o 
  -5   7   4       61.94       53.41     15.27 o 
  -4   7   4       20.53       19.42     19.18 o 
  -3   7   4      139.09      134.00     11.25 o 
  -2   7   4        2.76        6.77      7.90 o 
  -1   7   4      298.22      313.07     60.56 o 
   0   7   4      284.20      272.46     34.37 o 
   1   7   4        9.93       13.33     14.19 o 
   2   7   4        3.18        4.70      6.26 o 
   3   7   4      104.42      106.24     27.64 o 
   4   7   4      203.47      179.06     33.80 o 
   5   7   4       18.56       18.03     43.19 o 
   6   7   4       12.76       10.84     25.39 o 
  -8   8   4       56.99       48.32     15.73 o 
  -7   8   4      112.90       80.85     21.30 o 
  -6   8   4        0.45        2.34     12.20 o 
  -5   8   4       55.20       58.44     53.19 o 
  -4   8   4        1.28        3.69      7.65 o 
  -3   8   4      290.09      245.17     58.94 o 
  -2   8   4       41.38       59.06     39.49 o 
  -1   8   4       48.45       46.26     35.07 o 
   0   8   4      215.28      215.19     35.40 o 
   1   8   4       17.55       13.69     11.50 o 
   2   8   4       51.75       40.50     51.59 o 
   3   8   4        4.03        4.39     20.66 o 
   4   8   4       44.02       49.73     31.23 o 
   5   8   4        3.69        4.37     12.86 o 
  -7   9   4        2.99        2.33      6.21 o 
  -6   9   4       96.18       81.89     19.22 o 
  -5   9   4        1.18        2.83      9.55 o 
  -4   9   4       80.19       89.85     65.70 o 
  -3   9   4      115.06      105.89     48.36 o 
  -2   9   4       92.09       90.11     22.91 o 
  -1   9   4        3.80        9.35     10.90 o 
   0   9   4      177.40      170.67     20.57 o 
   1   9   4        0.00        1.54      5.48 o 
   2   9   4        5.74        3.71      9.55 o 
   3   9   4      117.14      119.56     30.39 o 
   4   9   4        2.24        3.50     10.89 o 
   5   9   4        0.04        0.87     14.61 o 
  -7  10   4       25.01       22.37     56.71 o 
  -6  10   4       15.06       17.68     26.19 o 
  -5  10   4        4.04        2.94      7.47 o 
  -4  10   4       30.76       31.17     28.13 o 
  -3  10   4        1.78        3.25      6.36 o 
  -2  10   4       41.19       39.44     42.68 o 
  -1  10   4        7.51        8.34      7.10 o 
   0  10   4        0.32        2.22      3.59 o 
   1  10   4       34.61       21.39     35.41 o 
   2  10   4       10.31       18.95     27.94 o 
   3  10   4        2.68        9.62     16.66 o 
  -5  11   4        0.01        2.17      7.05 o 
  -4  11   4       14.47       13.82     17.10 o 
  -3  11   4       49.54       36.07     54.35 o 
  -2  11   4       30.26       21.16     23.49 o 
  -1  11   4        2.80        1.92      7.31 o 
   0  11   4        0.43       -0.29     12.23 o 
   1  11   4       52.48       60.25    108.19 o 
   2  11   4        0.79        2.30      8.11 o 
  -3  12   4      126.09      119.00     22.94 o 
  -2  12   4        9.96        9.34     11.79 o 
  -1  12   4       12.91       17.02     34.64 o 
  -3 -13   5        9.94       12.45     20.30 o 
  -2 -13   5        0.60        3.45      4.91 o 
  -1 -13   5        0.47        2.85      6.20 o 
   0 -13   5        1.51        1.30      4.17 o 
   1 -13   5        0.06        3.22      5.83 o 
   2 -13   5       19.91       16.98     19.44 o 
   3 -13   5        5.43        8.45     17.28 o 
   4 -13   5       14.29       13.80     18.91 o 
  -4 -12   5       36.78       29.55     50.64 o 
  -3 -12   5        0.28        2.08      7.40 o 
  -2 -12   5       10.18        8.34     10.54 o 
  -1 -12   5        0.49        3.88      7.46 o 
   0 -12   5        4.84        3.54      5.57 o 
   1 -12   5        3.72        1.96      4.63 o 
   2 -12   5       27.35       17.15     20.27 o 
   3 -12   5       91.48       90.41     15.05 o 
   4 -12   5       50.04       42.66     70.42 o 
   5 -12   5       49.65       58.48     72.08 o 
  -5 -11   5        8.88        9.70     27.59 o 
  -4 -11   5        1.85        3.52      7.22 o 
  -3 -11   5       22.71       13.59     18.42 o 
  -2 -11   5       39.50       27.10     29.94 o 
  -1 -11   5       16.62       18.01     17.63 o 
   0 -11   5      131.33      129.97     16.41 o 
   1 -11   5        7.83        6.68      5.38 o 
   2 -11   5       52.75       54.61     15.28 o 
   3 -11   5      122.97      108.58     13.72 o 
   4 -11   5      157.17      182.43     87.28 o 
   5 -11   5      104.60       89.05     99.31 o 
   6 -11   5       19.69       19.16     31.68 o 
  -6 -10   5       38.60       26.25     71.91 o 
  -5 -10   5        3.94        1.35      4.65 o 
  -4 -10   5        1.48        1.37      5.56 o 
  -3 -10   5       67.04       68.94     15.37 o 
  -2 -10   5      170.82      132.55     18.03 o 
  -1 -10   5       12.81       10.25     10.95 o 
   0 -10   5       18.47       23.12     23.53 o 
   1 -10   5        7.56        7.39      8.55 o 
   2 -10   5       95.98       66.69     12.01 o 
   3 -10   5      247.30      201.34     16.40 o 
   4 -10   5        0.19        2.37      3.97 o 
   5 -10   5      130.69      127.37     50.85 o 
   6 -10   5        0.34        6.20     13.48 o 
   7 -10   5        1.11        4.68      8.64 o 
  -7  -9   5       28.06       18.30     39.00 o 
  -6  -9   5       15.93       19.05     37.78 o 
  -5  -9   5        1.04        4.06      7.60 o 
  -4  -9   5      204.93      172.77     19.86 o 
  -3  -9   5       12.05       11.46     14.77 o 
  -2  -9   5        6.34        3.50      6.99 o 
  -1  -9   5      126.50      119.80     14.60 o 
   0  -9   5      414.89      420.41     44.54 o 
   1  -9   5       25.44       19.75     15.12 o 
   2  -9   5        1.71        2.87      4.34 o 
   3  -9   5        7.23        4.79      4.47 o 
   4  -9   5       70.83       49.71     34.79 o 
   5  -9   5       15.17       11.95     13.15 o 
   6  -9   5       43.95       50.91     78.94 o 
   7  -9   5        5.96        7.43     17.00 o 
  -8  -8   5        0.65        3.30     19.45 o 
  -7  -8   5       89.18       55.34     28.27 o 
  -6  -8   5        0.01        2.99      8.66 o 
  -5  -8   5        1.24        2.06      5.14 o 
  -4  -8   5        0.03        0.93      6.87 o 
  -3  -8   5       78.29       96.28     22.79 o 
  -2  -8   5      190.76      241.98     56.85 o 
  -1  -8   5        0.62        1.58      4.73 o 
   0  -8   5      151.73      183.59     35.75 o 
   1  -8   5       39.15       38.67      9.51 o 
   2  -8   5        7.54        6.07      4.25 o 
   3  -8   5       30.40       33.96      8.97 o 
   4  -8   5       22.36       17.44     13.08 o 
   5  -8   5      372.25      257.09     25.36 o 
   6  -8   5       24.60       43.26     32.57 o 
   7  -8   5       16.65       20.66     21.66 o 
   8  -8   5       19.80       22.23     40.44 o 
  -8  -7   5        0.07        1.09     11.82 o 
  -7  -7   5      104.26       93.81     20.68 o 
  -6  -7   5      166.88      148.59     41.83 o 
  -5  -7   5       30.41       24.45     23.56 o 
  -4  -7   5      216.09      180.37     40.06 o 
  -3  -7   5      252.40      221.74     44.27 o 
  -2  -7   5      180.97      227.01     23.82 o 
  -1  -7   5       74.98       90.00     13.06 o 
   0  -7   5       55.58       69.38     13.73 o 
   1  -7   5       12.15       18.23     11.09 o 
   2  -7   5      731.12      703.80     99.30 o 
   3  -7   5       66.71       61.19     11.50 o 
   4  -7   5        3.50        1.29      1.54 o 
   5  -7   5       26.57       36.31     30.23 o 
   6  -7   5        2.51        2.32      6.40 o 
   7  -7   5        7.45       10.75     26.03 o 
   8  -7   5        8.91        3.96     20.00 o 
  -9  -6   5        4.31        4.09     20.68 o 
  -8  -6   5       62.42       99.28     69.82 o 
  -7  -6   5       14.97       12.16     16.56 o 
  -6  -6   5      225.91      197.40     51.57 o 
  -5  -6   5       44.22       32.90     13.94 o 
  -4  -6   5        0.82        2.64      8.66 o 
  -3  -6   5        8.61       13.17     19.30 o 
  -2  -6   5       53.90       74.47     13.92 o 
  -1  -6   5      168.44      197.79     15.50 o 
   0  -6   5      821.21      874.43     23.71 o 
   1  -6   5      634.15      693.35     30.06 o 
   2  -6   5       82.49       93.56      7.63 o 
   3  -6   5       95.95       90.99     24.08 o 
   4  -6   5      141.83      165.04     20.78 o 
   5  -6   5      233.57      218.36     60.10 o 
   6  -6   5       13.66       10.29     14.03 o 
   7  -6   5       12.26       13.42     14.13 o 
   8  -6   5       83.35       84.58     21.93 o 
  -9  -5   5       45.82       26.30     81.07 o 
  -8  -5   5      101.86       71.53     19.50 o 
  -7  -5   5       20.92       27.70     23.66 o 
  -6  -5   5       21.08       18.86     18.19 o 
  -5  -5   5      520.20      486.59     32.00 o 
  -4  -5   5      200.69      231.03     26.18 o 
  -3  -5   5        6.04        2.36      4.96 o 
  -2  -5   5      389.89      560.21     40.97 o 
  -1  -5   5      234.07      265.94     14.26 o 
   0  -5   5       58.46       39.06      5.24 o 
   1  -5   5       12.12        9.26      4.41 o 
   2  -5   5        0.67        1.28      2.00 o 
   3  -5   5       19.16       29.51     11.95 o 
   4  -5   5       24.38       26.11     14.48 o 
   5  -5   5      224.43      258.84     22.45 o 
   6  -5   5      285.22      281.04     95.40 o 
   7  -5   5        0.17        3.76      7.37 o 
   8  -5   5        2.74        1.78      4.89 o 
  -9  -4   5       10.09        9.00     28.53 o 
  -8  -4   5      147.07      159.44     44.12 o 
  -7  -4   5       67.79       76.64     21.08 o 
  -6  -4   5      229.12      255.90     35.44 o 
  -5  -4   5        0.16        2.32      7.12 o 
  -4  -4   5        8.28       11.23     10.05 o 
  -3  -4   5        7.38        4.19      7.42 o 
  -2  -4   5       43.77       49.43     10.34 o 
  -1  -4   5       67.69       69.28      6.44 o 
   0  -4   5       37.62       35.19      3.77 o 
   1  -4   5       15.53       14.75      2.72 o 
   2  -4   5      579.85      621.03     29.39 o 
   3  -4   5      254.97      244.44     18.85 o 
   4  -4   5      342.84      364.02     30.31 o 
   5  -4   5      886.34      981.26     33.29 o 
   6  -4   5      122.99      144.10     25.61 o 
   7  -4   5        5.67        3.91      6.31 o 
   8  -4   5      246.81      184.03     35.47 o 
  -9  -3   5        9.01        7.27     12.30 o 
  -8  -3   5       67.95       76.76     27.43 o 
  -7  -3   5      197.22      218.86     27.90 o 
  -6  -3   5       75.80       83.68     38.69 o 
  -5  -3   5        0.01        3.22      6.65 o 
  -4  -3   5        1.88        2.91      6.31 o 
  -3  -3   5        2.69        7.26      9.28 o 
  -2  -3   5       35.55       35.42      4.71 o 
  -1  -3   5       78.73       87.70      6.66 o 
   0  -3   5      135.47      127.42      6.83 o 
   1  -3   5      148.54      136.72      6.53 o 
   2  -3   5      655.07      676.93     20.65 o 
   3  -3   5     1217.46     1305.76     43.07 o 
   4  -3   5      154.91      164.60      8.21 o 
   5  -3   5       49.90       48.59      6.59 o 
   6  -3   5     1025.01     1191.65     52.91 o 
   7  -3   5       31.74       25.69     26.40 o 
   8  -3   5        1.81        4.21     13.57 o 
  -9  -2   5       60.40       33.89     54.60 o 
  -8  -2   5      108.74      115.87     27.09 o 
  -7  -2   5      143.01      146.33     39.21 o 
  -6  -2   5       77.87       76.51     71.42 o 
  -5  -2   5      346.16      333.91     27.00 o 
  -4  -2   5        2.30        4.76      7.83 o 
  -3  -2   5        6.55        6.22      6.31 o 
  -2  -2   5      141.72      153.47      9.03 o 
  -1  -2   5       48.90       40.74      4.07 o 
   0  -2   5       10.80        8.02      4.04 o 
   1  -2   5        1.00        4.08      3.27 o 
   2  -2   5      540.72      602.29     12.27 o 
   3  -2   5      448.30      468.81     15.94 o 
   4  -2   5     1052.64     1140.70     31.16 o 
   5  -2   5       54.73       55.73      7.59 o 
   6  -2   5       16.10       15.47     13.36 o 
   7  -2   5        2.18        1.92      5.25 o 
   8  -2   5       46.54       39.03     23.94 o 
 -10  -1   5       19.37       19.73     43.05 o 
  -9  -1   5       12.38       13.73     29.89 o 
  -8  -1   5        1.53        5.20     12.70 o 
  -7  -1   5        2.37        8.87     11.16 o 
  -6  -1   5       26.54       24.16     29.14 o 
  -5  -1   5      219.93      256.89     41.62 o 
  -4  -1   5      186.71      206.93     29.07 o 
  -3  -1   5       33.45       33.19      8.35 o 
  -2  -1   5      673.02      645.14     35.84 o 
  -1  -1   5        1.05        1.68      1.88 o 
   0  -1   5      962.54      960.28     22.90 o 
   1  -1   5     1999.09     2131.12     33.98 o 
   2  -1   5       47.39       45.29      3.71 o 
   3  -1   5       28.58       27.52      3.67 o 
   4  -1   5       73.34       64.17      7.68 o 
   5  -1   5      218.27      202.53     20.39 o 
   6  -1   5       17.95       12.56     11.85 o 
   7  -1   5        1.31        2.11      4.67 o 
 -10   0   5        0.18       -0.09     12.30 o 
  -9   0   5        6.41       15.28     21.64 o 
  -8   0   5       15.45        9.73     20.37 o 
  -7   0   5       12.73       15.71     18.68 o 
  -6   0   5     1013.04     1067.26     73.71 o 
  -5   0   5      167.40      147.33     28.16 o 
  -4   0   5       22.56       22.73     23.58 o 
  -3   0   5       70.42       83.27     11.52 o 
  -2   0   5      388.59      429.74     12.19 o 
  -1   0   5     2894.57     2998.32     60.47 o 
   0   0   5      288.42      283.68      7.80 o 
   1   0   5      221.54      212.83      9.02 o 
   2   0   5       47.61       52.99      3.88 o 
   3   0   5      493.17      513.33     12.98 o 
   4   0   5       10.43       11.28      7.30 o 
   5   0   5        0.00        0.98      2.18 o 
   6   0   5      511.51      405.97     67.61 o 
   7   0   5        1.20        7.59     14.01 o 
   8   0   5        7.14        4.12     11.03 o 
 -10   1   5       20.25       13.52     43.50 o 
  -9   1   5       46.36       50.75     85.53 o 
  -8   1   5       98.28      103.65     29.53 o 
  -7   1   5       10.42       14.52     17.00 o 
  -6   1   5      115.85      102.75     12.07 o 
  -5   1   5      165.06      163.54     14.04 o 
  -4   1   5       54.68       40.85      7.90 o 
  -3   1   5        9.65       16.92      5.26 o 
  -2   1   5       44.89       43.80      4.50 o 
  -1   1   5      226.68      238.72      8.78 o 
   0   1   5     2345.25     2561.83     27.00 o 
   1   1   5       89.51      106.80      5.50 o 
   2   1   5      212.14      216.47      9.38 o 
   3   1   5        0.24        2.53      6.88 o 
   4   1   5       64.64       38.85     15.08 o 
   5   1   5        1.32        3.82      9.29 o 
   6   1   5        0.88        1.34      6.47 o 
   7   1   5        0.84        3.55      6.73 o 
   8   1   5        0.27        2.79      7.95 o 
 -10   2   5        6.16        4.77     13.05 o 
  -9   2   5        0.56        1.96      8.86 o 
  -8   2   5       24.17       28.87     30.71 o 
  -7   2   5      139.64      142.37     22.52 o 
  -6   2   5      259.43      235.40      9.99 o 
  -5   2   5      131.85      122.24      8.68 o 
  -4   2   5       69.69       67.17     13.24 o 
  -3   2   5      471.23      488.97     15.21 o 
  -2   2   5      290.80      319.32     11.88 o 
  -1   2   5      314.11      356.13     11.41 o 
   0   2   5     1156.79     1199.93     33.35 o 
   1   2   5      487.12      491.70     17.90 o 
   2   2   5        3.31        4.37      5.93 o 
   3   2   5       33.89       26.84      9.70 o 
   4   2   5      118.87      133.93     20.04 o 
   5   2   5       33.28       28.50     22.67 o 
   6   2   5        3.16        3.89      6.39 o 
   7   2   5       54.84       36.59     18.00 o 
   8   2   5       15.03        4.77      7.77 o 
  -9   3   5       17.51       16.32     27.53 o 
  -8   3   5       34.64       40.41     36.14 o 
  -7   3   5       11.61       14.62     21.61 o 
  -6   3   5      167.90      173.90     38.25 o 
  -5   3   5        2.29        3.15      6.26 o 
  -4   3   5       38.44       33.88     13.90 o 
  -3   3   5       56.13       59.60      6.40 o 
  -2   3   5       51.43       68.20      7.67 o 
  -1   3   5        7.70        6.84      4.70 o 
   0   3   5     1621.81     1777.24     44.11 o 
   1   3   5       12.69        9.98      4.47 o 
   2   3   5      270.95      283.64     25.62 o 
   3   3   5        0.00        2.27      7.62 o 
   4   3   5       20.15       17.42     22.00 o 
   5   3   5       15.76       15.07     23.16 o 
   6   3   5      200.85      143.10     30.96 o 
   7   3   5        5.26        4.02     16.07 o 
   8   3   5        0.01        2.55      9.87 o 
 -10   4   5        6.39        2.53      6.11 o 
  -9   4   5       19.38       16.29     18.27 o 
  -8   4   5      284.10      313.42     32.68 o 
  -7   4   5       21.58       10.44     11.82 o 
  -6   4   5      150.97      132.05     20.41 o 
  -5   4   5      223.69      211.39     25.10 o 
  -4   4   5       87.86       98.05     25.94 o 
  -3   4   5       51.46       42.13      8.43 o 
  -2   4   5      815.81      869.84     27.41 o 
  -1   4   5        0.04        1.53      2.16 o 
   0   4   5       14.50       14.09      8.17 o 
   1   4   5       97.11      118.23      8.92 o 
   2   4   5      105.06      108.25     26.13 o 
   3   4   5      127.26       87.30     23.16 o 
   4   4   5      108.55       72.58     19.66 o 
   5   4   5        1.32        4.02      9.93 o 
   6   4   5      154.61      139.72     53.51 o 
   7   4   5        0.01        4.18     10.36 o 
  -9   5   5       25.36       16.93     19.39 o 
  -8   5   5       20.75       16.50     21.37 o 
  -7   5   5       31.28       21.74     20.56 o 
  -6   5   5      144.96      121.93     23.16 o 
  -5   5   5       23.20       23.68     19.92 o 
  -4   5   5      138.10      113.47     24.45 o 
  -3   5   5      153.49      134.78     12.07 o 
  -2   5   5      175.29      185.90     13.15 o 
  -1   5   5       82.95       75.58     17.27 o 
   0   5   5       57.05       48.13     11.10 o 
   1   5   5        0.23        3.73      2.90 o 
   2   5   5       34.77       28.78      4.05 o 
   3   5   5       55.48       46.78     20.05 o 
   4   5   5        4.18        5.52     10.80 o 
   5   5   5       15.07       17.09     30.19 o 
   6   5   5       24.00       26.93     46.89 o 
   7   5   5       29.19       28.68     47.46 o 
  -9   6   5        1.03        2.43      6.71 o 
  -8   6   5       42.58       39.80     43.64 o 
  -7   6   5       75.98       69.01     45.44 o 
  -6   6   5       99.43       97.93     28.15 o 
  -5   6   5      186.58      127.07     24.81 o 
  -4   6   5       96.00       63.76     15.29 o 
  -3   6   5      126.27      110.24     11.43 o 
  -2   6   5        1.23        2.01      4.89 o 
  -1   6   5      250.90      214.68     37.77 o 
   0   6   5      295.28      335.99     86.84 o 
   1   6   5       31.30       30.01      9.21 o 
   2   6   5        1.42        1.62      2.07 o 
   3   6   5      287.63      216.13     34.82 o 
   4   6   5       31.87       25.53     46.48 o 
   5   6   5        2.91        0.87      6.89 o 
   6   6   5       85.37       89.42     32.50 o 
  -9   7   5        5.81        2.45      4.14 o 
  -8   7   5       29.87       25.98     30.94 o 
  -7   7   5        1.87        4.53      8.30 o 
  -6   7   5        0.25        3.95      6.35 o 
  -5   7   5        0.35        2.85      6.75 o 
  -4   7   5        1.12        4.91      9.80 o 
  -3   7   5        1.78        3.93      6.79 o 
  -2   7   5       57.46       45.29     33.94 o 
  -1   7   5      203.00      197.14     27.59 o 
   0   7   5      116.92       93.35     18.93 o 
   1   7   5      664.75      709.91    132.19 o 
   2   7   5      210.83      163.95     33.21 o 
   3   7   5       94.02       88.80     82.51 o 
   4   7   5      185.71      167.72     64.10 o 
   5   7   5       62.46       62.30     27.34 o 
   6   7   5        2.86        3.54     15.71 o 
  -8   8   5        1.38        4.88     11.60 o 
  -7   8   5        2.97        3.02      6.13 o 
  -6   8   5       22.05       26.77     23.62 o 
  -5   8   5       77.03       65.28     18.62 o 
  -4   8   5        8.98        7.44      9.40 o 
  -3   8   5       16.39       27.53     21.41 o 
  -2   8   5       56.54       54.21     34.08 o 
  -1   8   5       94.60       69.17     16.90 o 
   0   8   5       42.14       39.92     30.62 o 
   1   8   5      103.35       97.12     12.95 o 
   2   8   5        0.85        2.21     11.78 o 
   3   8   5        6.63        6.14     15.52 o 
   4   8   5       17.88       18.05     31.69 o 
   5   8   5        0.15        4.27     13.28 o 
  -7   9   5       23.52       17.71     28.74 o 
  -6   9   5        3.48        3.70      6.63 o 
  -5   9   5        1.30        2.40      5.10 o 
  -4   9   5       16.05       18.65     18.78 o 
  -3   9   5       29.63       27.49     27.00 o 
  -2   9   5       11.95       13.44     14.07 o 
  -1   9   5        2.80        3.30      7.16 o 
   0   9   5       55.44       53.02     14.33 o 
   1   9   5       16.96       12.11     19.52 o 
   2   9   5        0.45        4.87     16.14 o 
   3   9   5       60.91       63.08     30.21 o 
   4   9   5        6.40        4.37     10.11 o 
  -6  10   5        7.44       10.98     11.02 o 
  -5  10   5       41.07       47.66     44.51 o 
  -4  10   5        1.49        4.39      7.69 o 
  -3  10   5       87.23       70.25     21.18 o 
  -2  10   5       52.53       62.27     39.42 o 
  -1  10   5        3.97        4.02      6.99 o 
   0  10   5        0.17        2.02      3.99 o 
   1  10   5       66.19       48.73     21.73 o 
   2  10   5        0.19        3.16     11.55 o 
   3  10   5       18.34       15.82     57.75 o 
  -5  11   5        0.90        0.98      4.08 o 
  -4  11   5       18.41       16.25     22.61 o 
  -3  11   5       31.61       30.00     42.30 o 
  -2  11   5        9.21       13.45     16.60 o 
  -1  11   5        7.40        4.36      9.37 o 
   0  11   5        4.43       11.64     21.84 o 
   1  11   5       12.11       11.41     27.43 o 
   1 -14   6       19.99       14.87     26.05 o 
  -3 -13   6        5.10        4.11      6.46 o 
  -2 -13   6        6.91        7.89     10.23 o 
  -1 -13   6        0.05        3.11      6.59 o 
   0 -13   6        5.05        5.68      6.83 o 
   1 -13   6        3.35        3.22      5.54 o 
   2 -13   6        0.06        1.99      4.66 o 
   3 -13   6        0.13       -2.57     12.14 o 
   4 -13   6       58.42       76.55     26.09 o 
  -4 -12   6        0.34        1.93      6.21 o 
  -3 -12   6        5.82        4.11      7.14 o 
  -2 -12   6        0.22        3.61      5.79 o 
  -1 -12   6       16.60       17.45     16.81 o 
   0 -12   6       17.25       16.79     21.78 o 
   1 -12   6        0.34        2.24      4.35 o 
   2 -12   6       13.94       14.24     14.11 o 
   3 -12   6       64.36       62.29     21.68 o 
   4 -12   6       64.89       63.33     69.82 o 
   5 -12   6       62.10       72.16     26.05 o 
  -5 -11   6        0.02        2.81      6.90 o 
  -4 -11   6        0.06        3.78      7.64 o 
  -3 -11   6        0.09        2.01      6.49 o 
  -2 -11   6       27.43       24.28     22.88 o 
  -1 -11   6        5.37        5.12      5.47 o 
   0 -11   6       10.32        9.10      9.63 o 
   1 -11   6       46.74       47.60     19.28 o 
   2 -11   6       43.58       34.67     22.94 o 
   3 -11   6      228.46      207.51     51.00 o 
   4 -11   6      104.78       94.25     15.68 o 
   5 -11   6       23.82       27.68     35.53 o 
   6 -11   6       26.74       22.94     42.26 o 
  -6 -10   6        4.32        7.36     23.73 o 
  -5 -10   6        0.21        0.40      9.34 o 
  -4 -10   6       48.92       37.93     14.24 o 
  -3 -10   6       12.11       12.57     13.58 o 
  -2 -10   6      223.86      190.82     19.56 o 
  -1 -10   6       37.21       36.53     14.67 o 
   0 -10   6      117.77      100.32     16.27 o 
   1 -10   6       69.68       44.04     11.70 o 
   2 -10   6      115.71      111.91     12.37 o 
   3 -10   6        2.94        4.43      6.72 o 
   4 -10   6       98.54       74.41     18.16 o 
   5 -10   6        0.06        0.95      5.73 o 
   6 -10   6       29.28       31.00     33.03 o 
   7 -10   6        9.63       11.45     25.07 o 
  -7  -9   6        3.05        4.41     16.45 o 
  -6  -9   6       68.75       58.85     17.22 o 
  -5  -9   6        8.82       10.81     16.45 o 
  -4  -9   6       37.18       31.29     35.24 o 
  -3  -9   6       14.22       15.25     14.84 o 
  -2  -9   6      162.56      153.56     35.54 o 
  -1  -9   6       53.94       46.91     15.26 o 
   0  -9   6      159.09      143.79     17.39 o 
   1  -9   6      144.31      148.37     15.60 o 
   2  -9   6      669.20      681.67     68.09 o 
   3  -9   6       36.56       27.45      9.34 o 
   4  -9   6      535.74      500.71     87.88 o 
   5  -9   6       24.25       21.43     14.69 o 
   6  -9   6        1.20        3.50     12.46 o 
   7  -9   6       44.01       33.62     45.66 o 
  -8  -8   6        7.43       10.71     27.34 o 
  -7  -8   6      192.21      139.33     43.39 o 
  -6  -8   6       29.98       25.81     34.97 o 
  -5  -8   6       65.13       47.76     16.90 o 
  -4  -8   6      108.35       97.16     29.25 o 
  -3  -8   6        0.01        1.72      9.06 o 
  -2  -8   6       22.34       21.49     25.22 o 
  -1  -8   6        0.26        1.94      4.77 o 
   0  -8   6      126.30      143.22     14.19 o 
   1  -8   6      867.90      851.38     27.75 o 
   2  -8   6       62.75       66.72      8.65 o 
   3  -8   6       22.18       20.76      6.24 o 
   4  -8   6       28.83       33.40     27.46 o 
   5  -8   6        5.27        4.60      6.99 o 
   6  -8   6       20.69       22.15     21.55 o 
   7  -8   6        1.00        2.86     10.55 o 
   8  -8   6      118.86      139.79     27.55 o 
  -8  -7   6       92.31      173.22     44.01 o 
  -7  -7   6        0.76        2.75      7.72 o 
  -6  -7   6       31.28       27.02     28.08 o 
  -5  -7   6      165.40      158.18     39.93 o 
  -4  -7   6       22.94       21.37     15.02 o 
  -3  -7   6       12.47       18.65     19.05 o 
  -2  -7   6        3.52        3.78      8.09 o 
  -1  -7   6       37.19       33.20     12.80 o 
   0  -7   6      114.27      103.78     12.87 o 
   1  -7   6      599.04      564.43     22.36 o 
   2  -7   6      133.63      113.30     15.54 o 
   3  -7   6        0.05        0.71      1.18 o 
   4  -7   6      416.73      418.85     92.67 o 
   5  -7   6       58.25       43.52     31.51 o 
   6  -7   6        6.79        5.98      8.75 o 
   7  -7   6       18.30       10.37     11.80 o 
   8  -7   6        9.40       11.53     17.46 o 
  -9  -6   6       99.72      146.03     84.85 o 
  -8  -6   6       36.87       26.89     14.19 o 
  -7  -6   6      122.86      166.77     27.54 o 
  -6  -6   6        8.38        7.51     12.99 o 
  -5  -6   6      525.74      573.19    157.62 o 
  -4  -6   6        6.77        5.97      8.65 o 
  -3  -6   6        1.07        1.50      6.65 o 
  -2  -6   6      121.72      144.38     17.01 o 
  -1  -6   6      375.28      422.82     20.60 o 
   0  -6   6      279.44      319.93     13.58 o 
   1  -6   6     1021.74     1178.55     28.14 o 
   2  -6   6      312.20      348.26     18.59 o 
   3  -6   6       51.44       80.99     14.30 o 
   4  -6   6      875.20     1005.43     38.64 o 
   5  -6   6      362.25      356.39     48.56 o 
   6  -6   6       19.01       22.56     17.60 o 
   7  -6   6       10.83        8.93     11.22 o 
   8  -6   6       56.51       59.71     53.07 o 
  -9  -5   6      111.68      152.74     43.84 o 
  -8  -5   6      107.11       88.67     29.04 o 
  -7  -5   6       50.65       52.08     41.04 o 
  -6  -5   6      635.79      701.39     93.04 o 
  -5  -5   6      438.23      449.30     38.21 o 
  -4  -5   6      113.02      121.57     19.07 o 
  -3  -5   6       69.80       93.18     14.84 o 
  -2  -5   6      368.00      417.38     21.35 o 
  -1  -5   6     1028.71     1237.39     33.78 o 
   0  -5   6       86.42       87.92      7.32 o 
   1  -5   6      129.04      142.27     11.49 o 
   2  -5   6       73.33       73.17     13.26 o 
   3  -5   6       22.17       28.33     12.68 o 
   4  -5   6        5.11        8.16      7.97 o 
   5  -5   6       50.41       65.36     13.84 o 
   6  -5   6       15.30        9.46     10.73 o 
   7  -5   6       17.19       24.29     27.43 o 
   8  -5   6       99.00       63.70     13.11 o 
  -9  -4   6      170.66      181.84     34.25 o 
  -8  -4   6      104.60      108.43     33.79 o 
  -7  -4   6      138.31      158.95     23.84 o 
  -6  -4   6       11.27       14.02     15.48 o 
  -5  -4   6      836.48      965.27     63.48 o 
  -4  -4   6      158.77      168.97     18.93 o 
  -3  -4   6      552.08      675.65     38.89 o 
  -2  -4   6      250.61      262.28     16.90 o 
  -1  -4   6      268.63      306.53     13.65 o 
   0  -4   6       40.23       46.81      5.17 o 
   1  -4   6     3087.98     3474.39     53.62 o 
   2  -4   6      225.83      206.43     15.77 o 
   3  -4   6       50.09       42.94     13.75 o 
   4  -4   6      602.69      661.48     49.34 o 
   5  -4   6        2.14        4.10      6.03 o 
   6  -4   6      532.07      522.65     38.04 o 
   7  -4   6       88.21       95.36     15.49 o 
   8  -4   6       90.27       58.50     21.64 o 
  -9  -3   6        0.03        2.80     10.11 o 
  -8  -3   6      224.10      212.15     42.01 o 
  -7  -3   6      385.88      410.10     54.98 o 
  -6  -3   6      503.01      480.63     40.81 o 
  -5  -3   6      106.09       99.76     19.82 o 
  -4  -3   6       55.99       64.28     18.28 o 
  -3  -3   6      420.63      427.80     22.60 o 
  -2  -3   6      398.45      411.11     16.66 o 
  -1  -3   6      284.69      294.06     10.65 o 
   0  -3   6      508.14      503.80     12.83 o 
   1  -3   6      342.18      401.94     13.80 o 
   2  -3   6      645.76      732.76     25.64 o 
   3  -3   6      251.28      252.23     17.87 o 
   4  -3   6      247.32      225.31     14.75 o 
   5  -3   6     2808.38     3042.37     41.07 o 
   6  -3   6        2.80        4.53      7.71 o 
   7  -3   6      125.74       94.95     18.78 o 
   8  -3   6       89.76       45.82     64.91 o 
 -10  -2   6       11.20        5.30     25.52 o 
  -9  -2   6        0.53        2.87      9.23 o 
  -8  -2   6       17.11       22.84     35.93 o 
  -7  -2   6       26.54       19.12     22.11 o 
  -6  -2   6        5.27       14.87     19.18 o 
  -5  -2   6      435.07      438.75     45.50 o 
  -4  -2   6       51.88       71.30     46.94 o 
  -3  -2   6      455.54      546.00     69.35 o 
  -2  -2   6      899.44      997.23     23.29 o 
  -1  -2   6      390.04      398.01     11.14 o 
   0  -2   6      504.81      502.58     18.42 o 
   1  -2   6      100.15       90.71      6.21 o 
   2  -2   6       61.93       72.15      4.42 o 
   3  -2   6      123.55      136.72      9.97 o 
   4  -2   6      185.71      157.80     17.32 o 
   5  -2   6       27.44       24.39      4.84 o 
   6  -2   6      647.78      573.76    102.82 o 
   7  -2   6        2.59        5.43     15.02 o 
   8  -2   6        3.90        4.68     16.53 o 
 -10  -1   6      109.85      146.49     39.18 o 
  -9  -1   6        0.06        2.80     14.16 o 
  -8  -1   6        6.43        7.20     18.98 o 
  -7  -1   6      379.11      407.79     82.67 o 
  -6  -1   6      223.17      223.09     37.19 o 
  -5  -1   6      325.54      383.06     43.09 o 
  -4  -1   6       31.80       34.30      8.80 o 
  -3  -1   6      302.30      344.92     31.69 o 
  -2  -1   6     1333.92     1450.39     24.48 o 
  -1  -1   6      281.47      268.32     10.29 o 
   0  -1   6        8.13        6.42      5.24 o 
   1  -1   6      159.18      168.16      6.67 o 
   2  -1   6       29.30       31.61      3.65 o 
   3  -1   6        8.78        9.08      4.06 o 
   4  -1   6       91.62       88.88      8.64 o 
   5  -1   6      502.19      417.10     52.30 o 
   6  -1   6      160.01      147.80     26.50 o 
   7  -1   6       17.30       16.92     23.47 o 
   8  -1   6       16.26       21.12     24.64 o 
 -10   0   6        8.80        6.82     17.50 o 
  -9   0   6        3.72        7.12     15.48 o 
  -8   0   6       28.21       22.50     40.89 o 
  -7   0   6      161.85      178.43     47.59 o 
  -6   0   6      691.16      753.16     33.20 o 
  -5   0   6      823.35      887.13     40.01 o 
  -4   0   6     2572.45     2995.65     82.60 o 
  -3   0   6       33.00       51.46      8.66 o 
  -2   0   6      198.67      237.30     10.96 o 
  -1   0   6      783.82      892.80     22.19 o 
   0   0   6        5.51        6.17      4.69 o 
   1   0   6      214.85      228.29      8.80 o 
   2   0   6      104.86       99.70      7.61 o 
   3   0   6      116.18      122.33      6.91 o 
   4   0   6      224.53      198.70     26.76 o 
   5   0   6       24.43       18.04      5.29 o 
   6   0   6       72.73       41.82     17.08 o 
   7   0   6       15.38       16.70     28.90 o 
 -10   1   6       56.35       31.39     64.53 o 
  -9   1   6       73.71       87.98     28.89 o 
  -8   1   6        3.83        3.48     11.20 o 
  -7   1   6      365.58      391.14     53.52 o 
  -6   1   6       23.75       26.86      9.49 o 
  -5   1   6      404.19      390.70     23.08 o 
  -4   1   6      867.70      891.26     32.73 o 
  -3   1   6       57.29       46.29      7.27 o 
  -2   1   6       29.24       23.92      4.60 o 
  -1   1   6      488.71      539.79     13.89 o 
   0   1   6      435.55      453.60     11.50 o 
   1   1   6       93.72       92.80      5.66 o 
   2   1   6      158.57      184.76     14.46 o 
   3   1   6        2.68        1.86      4.36 o 
   4   1   6        9.86        8.92     11.35 o 
   5   1   6      165.34      156.53     43.56 o 
   6   1   6        6.23        3.17      5.58 o 
   7   1   6        0.82        2.91      6.68 o 
 -10   2   6       28.02       42.51     30.03 o 
  -9   2   6       11.35        9.25     12.62 o 
  -8   2   6       12.94       12.86     18.37 o 
  -7   2   6       74.46       84.69     88.89 o 
  -6   2   6      509.44      303.34    117.43 o 
  -5   2   6      743.03      425.04    241.10 o 
  -4   2   6       90.57       88.15      8.92 o 
  -3   2   6      119.51      143.90     12.00 o 
  -2   2   6     1057.66     1186.14     31.92 o 
  -1   2   6     2177.27     2278.77     41.24 o 
   0   2   6      217.17      208.32     17.93 o 
   1   2   6      167.55      197.39     12.94 o 
   2   2   6     1022.08     1232.56     65.72 o 
   3   2   6       42.34       38.32     11.77 o 
   4   2   6       41.93       38.89     13.66 o 
   5   2   6       46.00       38.55     16.83 o 
   6   2   6       42.03       33.53     15.98 o 
   7   2   6        5.63        5.82     17.34 o 
 -10   3   6       69.61       63.12     33.94 o 
  -9   3   6       10.33       12.71     18.68 o 
  -8   3   6       15.08       15.39     19.43 o 
  -7   3   6        0.02       -0.20     15.80 o 
  -6   3   6       36.15       39.80     44.98 o 
  -5   3   6      434.77      397.17     30.35 o 
  -4   3   6        0.00        1.22      1.70 o 
  -3   3   6       65.62       74.30      8.56 o 
  -2   3   6       22.74       19.37      5.20 o 
  -1   3   6      331.60      349.57     13.68 o 
   0   3   6       42.85       51.47     11.50 o 
   1   3   6       21.71       23.29      9.86 o 
   2   3   6      143.79      140.99     22.62 o 
   3   3   6      203.44      203.07     72.48 o 
   4   3   6      252.66      236.62     56.33 o 
   5   3   6       86.49       96.10     33.12 o 
   6   3   6       11.55        7.39     21.93 o 
   7   3   6       48.18       34.07     53.82 o 
  -9   4   6       82.73       72.20     22.57 o 
  -8   4   6       64.70       45.99     20.98 o 
  -7   4   6      123.46       77.62     25.47 o 
  -6   4   6       75.81       86.04     27.36 o 
  -5   4   6      389.07      398.44     31.06 o 
  -4   4   6        4.52        3.83      7.23 o 
  -3   4   6      126.48      124.06     12.32 o 
  -2   4   6       42.42       45.36      9.15 o 
  -1   4   6      273.32      280.32     17.53 o 
   0   4   6       71.63       69.67     11.13 o 
   1   4   6       68.00       57.98      6.95 o 
   2   4   6      172.49      172.55     35.39 o 
   3   4   6       21.29       14.75     15.63 o 
   4   4   6       40.24       33.52     45.43 o 
   5   4   6       18.47       11.25     28.69 o 
   6   4   6        3.85        3.45     20.16 o 
   7   4   6       27.77       17.77     37.34 o 
  -9   5   6       23.53       17.86     24.30 o 
  -8   5   6      117.27      100.79     57.97 o 
  -7   5   6      587.49      534.02    117.87 o 
  -6   5   6       66.39       66.36     43.45 o 
  -5   5   6      254.64      237.03     43.72 o 
  -4   5   6        1.34        0.22     10.26 o 
  -3   5   6        1.05        1.90      2.38 o 
  -2   5   6      535.74      561.55     41.03 o 
  -1   5   6      376.96      227.81     33.12 o 
   0   5   6      345.65      351.37     48.26 o 
   1   5   6        0.13        2.02      3.01 o 
   2   5   6       45.79       38.25      6.14 o 
   3   5   6      183.86      147.20     35.16 o 
   4   5   6        1.54        6.75     19.39 o 
   5   5   6       53.24       34.78     56.34 o 
   6   5   6      115.26       99.53     47.69 o 
   7   5   6        0.28       -0.39     13.21 o 
  -9   6   6        0.09        4.62     10.03 o 
  -8   6   6      225.26      176.81     48.56 o 
  -7   6   6      154.33      113.88     44.23 o 
  -6   6   6       13.07       16.86     15.43 o 
  -5   6   6       11.66        6.70      7.73 o 
  -4   6   6      242.09      252.96     60.29 o 
  -3   6   6      381.26      312.49     23.84 o 
  -2   6   6        1.00        0.54      5.81 o 
  -1   6   6        0.02        1.50      6.24 o 
   0   6   6       59.12       66.12     48.15 o 
   1   6   6      437.52      460.12     96.37 o 
   2   6   6        2.20        8.43     16.87 o 
   3   6   6      124.77       94.80     25.77 o 
   4   6   6       39.16       29.43     64.17 o 
   5   6   6       22.80       28.52     54.67 o 
   6   6   6       30.25       19.78     52.23 o 
  -8   7   6       98.47       68.49     27.48 o 
  -7   7   6       34.13       30.30     33.02 o 
  -6   7   6       49.70       51.65     41.63 o 
  -5   7   6       30.21       29.06     26.69 o 
  -4   7   6       10.83        8.18     10.45 o 
  -3   7   6       95.69       84.43     53.63 o 
  -2   7   6       11.23        9.19     12.47 o 
  -1   7   6      667.94      683.76    122.72 o 
   0   7   6        9.05       13.17     13.48 o 
   1   7   6       30.47       27.87     23.72 o 
   2   7   6       86.64       60.35     20.64 o 
   3   7   6      268.78      237.89     37.25 o 
   4   7   6       14.19       10.48     19.20 o 
   5   7   6        8.90       10.70     21.53 o 
  -8   8   6       36.93       24.41     45.04 o 
  -7   8   6        2.94        4.20      7.12 o 
  -6   8   6        0.01        5.90     10.38 o 
  -5   8   6       21.11       14.21     17.93 o 
  -4   8   6      198.42      200.37     41.76 o 
  -3   8   6       92.90       83.47     44.11 o 
  -2   8   6        3.82        5.08      8.51 o 
  -1   8   6       67.87       69.54     28.20 o 
   0   8   6       77.95      102.78     20.20 o 
   1   8   6        1.09        4.45      6.84 o 
   2   8   6        8.74        7.12     18.36 o 
   3   8   6       42.78       56.69     25.03 o 
   4   8   6       65.77       79.23     30.27 o 
  -7   9   6        0.36        1.81      5.92 o 
  -6   9   6       12.84       10.32     13.42 o 
  -5   9   6       23.79       27.62     27.73 o 
  -4   9   6        1.29        1.40      6.25 o 
  -3   9   6       45.03       42.29     27.03 o 
  -2   9   6        4.18        3.51      6.70 o 
  -1   9   6       29.52       21.20     27.38 o 
   0   9   6       21.16       26.43     28.66 o 
   1   9   6        9.59        7.75     15.18 o 
   2   9   6        6.94       12.80     23.25 o 
   3   9   6        2.02        1.11     11.18 o 
  -6  10   6        4.55        3.26      6.52 o 
  -5  10   6       15.97       14.06     15.93 o 
  -4  10   6       10.04       13.72     17.46 o 
  -3  10   6       63.02       57.53     59.56 o 
  -2  10   6        0.79        1.65      5.20 o 
  -1  10   6        8.57        7.94     12.71 o 
   0  10   6        0.94        4.46     11.64 o 
   1  10   6        3.58       -1.36     12.80 o 
   2  10   6        5.60        6.93     18.02 o 
  -4  11   6       24.27       10.12     22.67 o 
  -3  11   6        5.87        8.25     11.69 o 
  -2  11   6        0.07        2.79      5.70 o 
  -1  11   6        0.15        0.34      9.82 o 
   0  11   6       33.59       27.44     74.74 o 
  -3 -13   7        0.11        2.16      3.92 o 
  -2 -13   7       35.67       37.81     28.70 o 
  -1 -13   7        1.09        2.29      6.61 o 
   0 -13   7        0.11        1.79      6.49 o 
   1 -13   7       32.36       25.37     33.26 o 
   2 -13   7        0.20        0.80      5.17 o 
   3 -13   7       10.11        7.14     15.95 o 
   4 -13   7       21.17       20.41     52.91 o 
  -4 -12   7        7.20       10.64     22.67 o 
  -3 -12   7       11.05       11.04     14.41 o 
  -2 -12   7        7.84        2.94      6.43 o 
  -1 -12   7        1.94        4.18      5.78 o 
   0 -12   7        8.35        9.63      9.58 o 
   1 -12   7       19.89       20.26     19.91 o 
   2 -12   7        0.48        0.98      4.48 o 
   3 -12   7       66.03       64.34     19.40 o 
   4 -12   7       20.16       23.25     31.55 o 
   5 -12   7      105.28      118.81     31.35 o 
  -5 -11   7        0.45        3.92      8.79 o 
  -4 -11   7        1.90        3.29      6.09 o 
  -3 -11   7        4.71        4.27      8.76 o 
  -2 -11   7        0.24        1.12      5.07 o 
  -1 -11   7       12.12       17.10     21.00 o 
   0 -11   7        6.96        5.83      6.26 o 
   1 -11   7       22.10       21.82     26.87 o 
   2 -11   7       77.27       76.53     15.51 o 
   3 -11   7        6.80       10.76     10.34 o 
   4 -11   7       23.81       22.47     23.31 o 
   5 -11   7       31.11       24.44     43.39 o 
   6 -11   7       34.16       31.43     53.23 o 
  -6 -10   7        3.13        4.65      9.03 o 
  -5 -10   7       57.81       76.42     18.56 o 
  -4 -10   7       40.39       43.19     48.75 o 
  -3 -10   7       38.90       24.81     22.56 o 
  -2 -10   7       54.20       51.64     37.00 o 
  -1 -10   7        0.00        1.98      6.14 o 
   0 -10   7      262.22      234.09     21.22 o 
   1 -10   7       44.15       27.64     21.48 o 
   2 -10   7       12.27       12.93     10.48 o 
   3 -10   7       13.45       13.73     11.32 o 
   4 -10   7       19.95       36.69     33.51 o 
   5 -10   7        0.64        1.66      3.79 o 
   6 -10   7        7.38        9.57     25.62 o 
  -7  -9   7        1.80        8.41     22.21 o 
  -6  -9   7       11.08       17.62     24.46 o 
  -5  -9   7        0.04       -0.20      9.63 o 
  -4  -9   7        4.40        1.94      6.22 o 
  -3  -9   7      215.23      204.55     47.68 o 
  -2  -9   7      113.27       88.78     15.82 o 
  -1  -9   7       20.74       19.73     20.90 o 
   0  -9   7       10.36        9.45     11.51 o 
   1  -9   7      620.22      648.71     27.53 o 
   2  -9   7       46.07       34.27      7.40 o 
   3  -9   7       57.98       49.70     15.49 o 
   4  -9   7       89.77       81.70     15.45 o 
   5  -9   7       16.63       17.00     14.44 o 
   6  -9   7       90.95       92.56     24.23 o 
   7  -9   7       13.95       10.64     21.96 o 
  -8  -8   7       14.84       10.86     20.98 o 
  -7  -8   7       68.06       64.67     18.65 o 
  -6  -8   7        1.10        3.40      9.93 o 
  -5  -8   7       81.14       92.84     28.27 o 
  -4  -8   7       24.23       27.34     28.19 o 
  -3  -8   7       16.83       19.03     21.75 o 
  -2  -8   7       49.13       47.97     20.85 o 
  -1  -8   7      185.07      216.45     18.21 o 
   0  -8   7       93.37       96.12     12.30 o 
   1  -8   7       10.78       11.65      6.75 o 
   2  -8   7       30.77       22.44      4.58 o 
   3  -8   7       96.43      110.48     17.94 o 
   4  -8   7      345.58      297.26     64.67 o 
   5  -8   7       69.94       66.12     12.65 o 
   6  -8   7        5.39        3.14      8.23 o 
   7  -8   7        0.06       -0.37      7.79 o 
  -8  -7   7       25.80       26.38     36.58 o 
  -7  -7   7        0.97        0.65      7.67 o 
  -6  -7   7       11.26        7.41     11.27 o 
  -5  -7   7        1.99        1.93      7.71 o 
  -4  -7   7      157.67      171.21     33.15 o 
  -3  -7   7      316.11      326.62     47.30 o 
  -2  -7   7        0.24        2.41      4.53 o 
  -1  -7   7       96.49       89.68     13.98 o 
   0  -7   7       37.61       48.69      9.62 o 
   1  -7   7      190.38      192.07     12.88 o 
   2  -7   7      127.62      101.80     16.21 o 
   3  -7   7       73.16       76.50     14.08 o 
   4  -7   7      112.88       83.77     17.55 o 
   5  -7   7       28.93       20.48     21.94 o 
   6  -7   7        0.13        1.27      4.85 o 
   7  -7   7        0.25        2.94      4.51 o 
   8  -7   7       12.48        9.27     20.27 o 
  -9  -6   7        0.80        4.00     13.27 o 
  -8  -6   7        3.00        2.05      7.34 o 
  -7  -6   7      678.03      647.72    132.23 o 
  -6  -6   7       91.61       65.85     20.21 o 
  -5  -6   7      348.98      430.44     42.63 o 
  -4  -6   7        5.93       14.09     17.75 o 
  -3  -6   7       39.44       39.84     14.42 o 
  -2  -6   7      308.26      361.08     22.20 o 
  -1  -6   7      119.87      161.08     17.13 o 
   0  -6   7       86.28       92.70      7.52 o 
   1  -6   7       10.68        9.26      3.54 o 
   2  -6   7       26.11       23.03     21.39 o 
   3  -6   7        9.21        7.10      7.35 o 
   4  -6   7       14.93       18.23     22.93 o 
   5  -6   7      100.50       94.27     15.12 o 
   6  -6   7       12.28       15.65     15.94 o 
   7  -6   7       14.09       12.93     12.92 o 
   8  -6   7       11.78        5.50     14.71 o 
  -9  -5   7      118.60       71.23     56.48 o 
  -8  -5   7        3.63        4.02      7.65 o 
  -7  -5   7        0.78        4.29      8.15 o 
  -6  -5   7      798.26      869.01    116.24 o 
  -5  -5   7       11.58       11.50     15.86 o 
  -4  -5   7      711.69      877.20     48.98 o 
  -3  -5   7     1457.83     1646.31     43.13 o 
  -2  -5   7       51.82       39.36     10.51 o 
  -1  -5   7      245.47      218.34     12.99 o 
   0  -5   7       31.65       38.26      5.93 o 
   1  -5   7       67.22       88.73     10.03 o 
   2  -5   7      665.07      796.06     30.15 o 
   3  -5   7       29.73       42.05     16.53 o 
   4  -5   7       19.39       23.65     22.34 o 
   5  -5   7       13.17       16.70     17.20 o 
   6  -5   7        3.68        3.03      4.92 o 
   7  -5   7       57.29       30.03     10.98 o 
   8  -5   7       34.35       22.32     50.48 o 
  -9  -4   7        1.70        3.86      8.20 o 
  -8  -4   7      179.48      201.13     76.67 o 
  -7  -4   7      160.58      146.58     23.27 o 
  -6  -4   7        0.03        3.55      7.21 o 
  -5  -4   7       38.80       50.57     48.22 o 
  -4  -4   7      165.16      119.97     17.69 o 
  -3  -4   7      216.45      295.24     19.55 o 
  -2  -4   7        8.27        9.24      8.76 o 
  -1  -4   7      147.59      167.04     12.12 o 
   0  -4   7     1114.79     1207.45     36.11 o 
   1  -4   7       95.76      107.44     11.54 o 
   2  -4   7        1.97        5.81      7.45 o 
   3  -4   7       33.97       40.24     11.16 o 
   4  -4   7      369.27      411.86     24.51 o 
   5  -4   7        0.06        2.69      5.80 o 
   6  -4   7       36.52       24.41     21.46 o 
   7  -4   7      139.19      111.74     29.89 o 
   8  -4   7      311.90      241.22     38.84 o 
  -9  -3   7       91.90      111.80     34.34 o 
  -8  -3   7        0.00        1.70      5.86 o 
  -7  -3   7      231.12      231.50     39.77 o 
  -6  -3   7      847.99      935.35     63.42 o 
  -5  -3   7        0.07        1.50     15.91 o 
  -4  -3   7       41.13       47.32     17.23 o 
  -3  -3   7      662.80      848.46     37.74 o 
  -2  -3   7       80.02       86.62     11.96 o 
  -1  -3   7      125.23      144.85     11.06 o 
   0  -3   7       15.29       20.38      8.12 o 
   1  -3   7       46.06       59.33      4.85 o 
   2  -3   7      367.75      321.21     76.13 o 
   3  -3   7      115.79      133.76     14.00 o 
   4  -3   7       36.70       36.75     10.00 o 
   5  -3   7      114.66      129.15     17.18 o 
   6  -3   7        2.24        1.50      4.81 o 
   7  -3   7        4.46        6.84     16.34 o 
   8  -3   7       83.72       58.66     25.82 o 
 -10  -2   7        2.44        4.11     14.53 o 
  -9  -2   7        9.34        9.46     38.16 o 
  -8  -2   7       59.31       55.64     87.53 o 
  -7  -2   7       90.76      114.40    114.47 o 
  -6  -2   7        6.14        1.36      9.55 o 
  -5  -2   7       11.98       21.84     17.67 o 
  -4  -2   7       17.76       24.12     26.44 o 
  -3  -2   7      124.07      149.04     20.25 o 
  -2  -2   7      891.74      925.41     39.72 o 
  -1  -2   7       46.46       40.21      6.05 o 
   0  -2   7      479.36      516.57     16.75 o 
   1  -2   7      142.84      168.19      9.08 o 
   2  -2   7      148.40      163.18     14.33 o 
   3  -2   7       35.26       23.91      4.12 o 
   4  -2   7        0.01        0.50      1.77 o 
   5  -2   7      464.56      398.79     48.15 o 
   6  -2   7       51.25       39.21      8.51 o 
   7  -2   7       16.48       26.66     61.53 o 
   8  -2   7       37.83       21.11     66.33 o 
 -10  -1   7      124.25       89.87    117.21 o 
  -9  -1   7        0.03        1.02     12.71 o 
  -8  -1   7      129.60      116.08     30.75 o 
  -7  -1   7       34.58       24.67     21.05 o 
  -6  -1   7      140.34      154.02     21.24 o 
  -5  -1   7       54.72       80.42     15.69 o 
  -4  -1   7      100.72      144.53     20.48 o 
  -3  -1   7      959.33     1172.52     47.08 o 
  -2  -1   7       11.06       13.16     13.10 o 
  -1  -1   7      783.79      780.62     22.20 o 
   0  -1   7      249.59      299.07     12.38 o 
   1  -1   7     1204.01     1228.48     89.00 o 
   2  -1   7      347.51      379.30     12.23 o 
   3  -1   7      478.96      423.37     37.97 o 
   4  -1   7      167.52      124.77      8.93 o 
   5  -1   7       56.11       41.95      7.65 o 
   6  -1   7        1.84        0.38      2.13 o 
   7  -1   7        2.83        2.52     12.53 o 
   8  -1   7       74.55       91.67     98.30 o 
 -10   0   7       72.13       50.39    100.21 o 
  -9   0   7      321.13      339.33     50.01 o 
  -8   0   7        5.53        4.32      6.91 o 
  -7   0   7       23.29       12.87     12.74 o 
  -6   0   7      133.72      118.19     15.31 o 
  -5   0   7        4.43        6.73      9.02 o 
  -4   0   7        7.86        8.43     13.24 o 
  -3   0   7      528.68      574.81     22.72 o 
  -2   0   7     2907.38     3163.62    178.39 o 
  -1   0   7       57.10       72.85      6.30 o 
   0   0   7      117.96      111.77      8.71 o 
   1   0   7       45.96       51.67      5.23 o 
   2   0   7       20.43       12.72      3.53 o 
   3   0   7      137.21      110.26      9.92 o 
   4   0   7       16.62       12.24      3.07 o 
   5   0   7      139.57      115.01     46.03 o 
   6   0   7       78.82       58.68     19.96 o 
   7   0   7        0.64        4.68      9.12 o 
 -10   1   7       37.27       27.78     50.50 o 
  -9   1   7       31.88       31.89     33.71 o 
  -8   1   7      114.13      104.49     32.69 o 
  -7   1   7       14.49       14.23     14.08 o 
  -6   1   7      133.69      111.39     15.68 o 
  -5   1   7       12.53        9.52      8.52 o 
  -4   1   7      384.92      444.46     28.22 o 
  -3   1   7      711.87      808.95     24.96 o 
  -2   1   7       27.12       23.14      4.66 o 
  -1   1   7      337.17      366.74     13.88 o 
   0   1   7      180.00      186.79     10.95 o 
   1   1   7     1556.69     1738.09     35.59 o 
   2   1   7        1.80        1.83      1.89 o 
   3   1   7       78.38       61.64     12.15 o 
   4   1   7      117.45      112.86     30.04 o 
   5   1   7      312.06      262.16     82.79 o 
   6   1   7      107.11      106.66     33.09 o 
   7   1   7       26.92       22.50     39.44 o 
 -10   2   7       67.30       85.64     46.32 o 
  -9   2   7       66.70       56.67     80.46 o 
  -8   2   7        0.00        5.52     13.66 o 
  -7   2   7       13.82       19.64     25.27 o 
  -6   2   7      202.58      115.32     25.18 o 
  -5   2   7        8.94       10.05      6.09 o 
  -4   2   7       14.10       14.14      4.92 o 
  -3   2   7        1.11        3.50      2.94 o 
  -2   2   7      622.96      765.62     22.46 o 
  -1   2   7     3699.62     4066.82    113.00 o 
   0   2   7       43.31       45.52      7.69 o 
   1   2   7       69.17       83.07      8.92 o 
   2   2   7      642.86      576.12     57.08 o 
   3   2   7       59.76       46.60     20.28 o 
   4   2   7      114.05      111.47     33.34 o 
   5   2   7       91.48      107.98     32.19 o 
   6   2   7       83.84       85.14     36.90 o 
   7   2   7        0.08        4.54     12.36 o 
 -10   3   7       19.57       15.52     39.07 o 
  -9   3   7       47.25       40.18     57.84 o 
  -8   3   7       31.41       42.73     46.23 o 
  -7   3   7      104.21      129.51    121.87 o 
  -6   3   7      184.76      208.87     29.93 o 
  -5   3   7      376.75      416.98     31.72 o 
  -4   3   7      162.68      159.72     16.44 o 
  -3   3   7     1091.35     1083.53     50.02 o 
  -2   3   7       18.92       28.60      8.22 o 
  -1   3   7       64.21       54.66     11.62 o 
   0   3   7      593.51      652.37     26.28 o 
   1   3   7       40.94       33.44      7.56 o 
   2   3   7       40.37       35.23      5.45 o 
   3   3   7       11.94       19.92     25.65 o 
   4   3   7       13.79       11.02     15.33 o 
   5   3   7        5.52        3.81      9.49 o 
   6   3   7       38.39       24.84     46.66 o 
   7   3   7       18.43       17.39     33.68 o 
  -9   4   7       28.67       25.88     28.80 o 
  -8   4   7       58.75       43.91     18.19 o 
  -7   4   7       20.06       21.41     19.87 o 
  -6   4   7      996.53     1140.22     59.30 o 
  -5   4   7       72.37       54.68     16.43 o 
  -4   4   7       47.83       61.51     40.26 o 
  -3   4   7       65.23       73.45      8.43 o 
  -2   4   7       15.55       18.03      5.49 o 
  -1   4   7       40.18       41.15     12.38 o 
   0   4   7       85.29       81.61     11.22 o 
   1   4   7      108.11      106.63      9.16 o 
   2   4   7      130.10       81.64     26.70 o 
   3   4   7       85.50       77.06     29.91 o 
   4   4   7       41.86       52.94     54.75 o 
   5   4   7      275.38      231.91     83.83 o 
   6   4   7        5.23        3.07      8.70 o 
   7   4   7        7.00        6.11     20.89 o 
  -9   5   7       35.89       23.54     29.86 o 
  -8   5   7       68.88       70.98     21.55 o 
  -7   5   7      111.25       83.45     23.07 o 
  -6   5   7       20.69       23.91     18.97 o 
  -5   5   7      470.73      410.49     75.18 o 
  -4   5   7      223.04      120.23     42.44 o 
  -3   5   7       10.05        7.00      7.30 o 
  -2   5   7        0.03        1.14      5.39 o 
  -1   5   7       50.84       51.96     17.13 o 
   0   5   7        6.72        3.85      4.93 o 
   1   5   7      226.08      235.92     22.36 o 
   2   5   7       82.43       80.17     25.53 o 
   3   5   7        0.18       -0.34     11.66 o 
   4   5   7        6.39        3.18     11.28 o 
   5   5   7       34.40       28.78     50.51 o 
   6   5   7      161.58      134.37     35.59 o 
  -9   6   7       18.77       10.95      9.14 o 
  -8   6   7        1.81        1.71      9.91 o 
  -7   6   7        0.34        2.04      8.95 o 
  -6   6   7      300.90      255.28     60.52 o 
  -5   6   7       86.60       97.60     40.25 o 
  -4   6   7      254.77      231.27     40.79 o 
  -3   6   7       43.19       50.67     35.77 o 
  -2   6   7        1.47        4.87      6.64 o 
  -1   6   7       84.15       69.17     14.45 o 
   0   6   7      221.39      230.31     42.35 o 
   1   6   7        4.92        4.87      5.32 o 
   2   6   7       60.00       58.69     21.73 o 
   3   6   7       85.82       68.73     24.14 o 
   4   6   7       80.44       74.42     23.36 o 
   5   6   7       23.28       29.86     43.98 o 
   6   6   7        1.82        1.43      5.86 o 
  -8   7   7       66.81       45.12     16.03 o 
  -7   7   7        8.79        3.33      9.34 o 
  -6   7   7      156.97      120.52     33.91 o 
  -5   7   7       93.38       94.58     21.88 o 
  -4   7   7       16.26       13.22     12.65 o 
  -3   7   7        3.59        3.84      5.36 o 
  -2   7   7      241.63      221.65     28.03 o 
  -1   7   7        4.63        4.03      5.94 o 
   0   7   7        0.16        2.12      4.47 o 
   1   7   7      126.70       95.78     24.03 o 
   2   7   7       10.96       13.86     20.52 o 
   3   7   7        0.01        6.04     13.86 o 
   4   7   7        5.08        4.62     14.28 o 
   5   7   7        0.64        1.68     14.45 o 
  -7   8   7        0.02        2.32      6.55 o 
  -6   8   7        1.29        2.82      6.69 o 
  -5   8   7        6.86        4.48      7.96 o 
  -4   8   7        0.02        3.83      9.75 o 
  -3   8   7       17.52       22.35     22.99 o 
  -2   8   7       15.97       18.03     17.91 o 
  -1   8   7       34.04       32.67     26.34 o 
   0   8   7       27.61       34.62     27.07 o 
   1   8   7        0.13        3.32      8.18 o 
   2   8   7        4.23        6.39     13.53 o 
   3   8   7        0.00        5.98     16.41 o 
   4   8   7       33.11       25.37     54.89 o 
  -6   9   7        0.01        1.20     10.75 o 
  -5   9   7       17.83       20.01     21.52 o 
  -4   9   7        0.29        2.30      7.77 o 
  -3   9   7       10.34        9.95     14.51 o 
  -2   9   7        3.40        3.27      6.52 o 
  -1   9   7        0.28        2.11      6.02 o 
   0   9   7        1.06        1.36      8.96 o 
   1   9   7        5.86        5.29     12.25 o 
   2   9   7       17.07       22.52     39.69 o 
   3   9   7       93.66      119.35     32.18 o 
  -5  10   7       16.52        6.85     15.65 o 
  -4  10   7        0.72        1.68      8.97 o 
  -3  10   7       10.23        1.94      5.84 o 
  -2  10   7        1.79        3.07      5.79 o 
  -1  10   7       38.51       28.82     58.71 o 
   0  10   7        8.13       13.37     26.64 o 
   1  10   7        9.04        9.86     16.89 o 
  -3 -13   8        5.94        7.88      8.42 o 
  -2 -13   8       17.27       12.87     15.04 o 
  -1 -13   8       22.94       21.58     27.80 o 
   0 -13   8       24.19       17.84     25.67 o 
   1 -13   8       22.69       14.46     21.37 o 
   2 -13   8       20.10       18.82     21.60 o 
   3 -13   8       22.70       19.82     25.32 o 
  -4 -12   8        0.25        1.02      6.52 o 
  -3 -12   8        3.78        7.56     11.13 o 
  -2 -12   8       39.86       40.96     24.14 o 
  -1 -12   8        0.51        2.77      4.74 o 
   0 -12   8       10.92       15.33     15.27 o 
   1 -12   8        0.26        3.98      8.49 o 
   2 -12   8       19.96       17.08     24.75 o 
   3 -12   8        0.03        1.50      5.41 o 
   4 -12   8        5.43        4.71     15.48 o 
   5 -12   8       51.60       52.94     41.32 o 
  -5 -11   8        0.85        3.40      8.30 o 
  -4 -11   8        5.15       10.27     16.49 o 
  -3 -11   8        3.76        4.10      5.45 o 
  -2 -11   8       11.83        4.93      5.86 o 
  -1 -11   8       12.36       18.49     14.02 o 
   0 -11   8      231.82      208.57     18.35 o 
   1 -11   8       46.24       39.82     12.83 o 
   2 -11   8       48.01       46.78     16.96 o 
   3 -11   8       25.78       23.46     18.02 o 
   4 -11   8       34.14       32.56     32.31 o 
   5 -11   8        5.68        4.66      8.66 o 
   6 -11   8        1.16        3.30     12.25 o 
  -6 -10   8       51.75       52.66     16.36 o 
  -5 -10   8        4.45        4.68     13.05 o 
  -4 -10   8       41.43       42.10     39.43 o 
  -3 -10   8       23.66       11.41     12.75 o 
  -2 -10   8       70.05       59.52     12.27 o 
  -1 -10   8       36.98       37.99     16.30 o 
   0 -10   8       69.22       60.14     11.55 o 
   1 -10   8       20.28       19.54     14.69 o 
   2 -10   8       32.97       43.58     32.21 o 
   3 -10   8        3.75        6.18     13.13 o 
   4 -10   8       11.72       11.00     13.31 o 
   5 -10   8        8.60        4.30      6.84 o 
   6 -10   8       63.95       66.87     89.94 o 
  -7  -9   8        0.08        1.85      8.00 o 
  -6  -9   8       51.84       39.72     50.05 o 
  -5  -9   8       33.26       55.19     22.20 o 
  -4  -9   8        8.47        2.31      6.94 o 
  -3  -9   8       45.07       63.41     24.43 o 
  -2  -9   8       42.50       37.54     16.83 o 
  -1  -9   8      216.22      232.22     31.47 o 
   0  -9   8       14.70       11.68     13.21 o 
   1  -9   8      223.09      224.40     35.06 o 
   2  -9   8       76.24       64.78     12.30 o 
   3  -9   8        0.18        0.95      6.36 o 
   4  -9   8        0.59        2.54      7.57 o 
   5  -9   8        8.52        5.66      6.62 o 
   6  -9   8       28.29       22.98     23.38 o 
   7  -9   8        8.05        2.98      8.12 o 
  -8  -8   8        0.03        9.89     20.34 o 
  -7  -8   8        7.50       15.63     21.59 o 
  -6  -8   8        3.33        8.33     12.84 o 
  -5  -8   8       11.64        9.22     13.07 o 
  -4  -8   8       52.06       47.84     16.07 o 
  -3  -8   8       23.87       35.44     26.55 o 
  -2  -8   8      178.23      175.10     20.21 o 
  -1  -8   8        1.57        2.06      4.08 o 
   0  -8   8      243.62      243.71     26.95 o 
   1  -8   8       26.75       24.42      8.47 o 
   2  -8   8       50.40       39.20      7.34 o 
   3  -8   8        4.60        6.97      7.39 o 
   4  -8   8       59.53       43.90     13.88 o 
   5  -8   8        4.17        5.79      8.71 o 
   6  -8   8       32.08       38.40     29.51 o 
   7  -8   8        1.02        1.18      5.86 o 
  -8  -7   8        9.27        6.54     14.89 o 
  -7  -7   8        4.98        3.90      7.10 o 
  -6  -7   8       76.68       86.23     47.93 o 
  -5  -7   8        8.13        9.55     14.39 o 
  -4  -7   8       40.22       29.51     24.53 o 
  -3  -7   8      150.90      166.11     24.51 o 
  -2  -7   8      246.43      300.87     24.88 o 
  -1  -7   8        6.70        5.82      6.36 o 
   0  -7   8       21.93       26.71      7.86 o 
   1  -7   8      104.91      104.05     10.04 o 
   2  -7   8        4.26        3.28      7.25 o 
   3  -7   8      136.11      127.43     55.90 o 
   4  -7   8       17.20        9.43      9.94 o 
   5  -7   8       12.66        8.42     10.40 o 
   6  -7   8       61.11       39.80     36.90 o 
   7  -7   8        1.42        2.63      5.13 o 
  -8  -6   8       27.18       28.91     34.92 o 
  -7  -6   8       17.11       17.81     19.48 o 
  -6  -6   8        7.26       14.86     15.34 o 
  -5  -6   8      236.24      175.80     67.96 o 
  -4  -6   8      832.51      934.54     37.07 o 
  -3  -6   8        3.32        4.29      5.89 o 
  -2  -6   8      310.06      388.03     28.00 o 
  -1  -6   8        7.28       12.27     13.10 o 
   0  -6   8       18.21       21.34      5.27 o 
   1  -6   8        3.73        4.52      5.19 o 
   2  -6   8        0.26        2.86      7.10 o 
   3  -6   8       36.35       33.17     14.58 o 
   4  -6   8       15.77       20.24     16.25 o 
   5  -6   8       26.28       15.90     15.56 o 
   6  -6   8       42.22       41.58     33.52 o 
   7  -6   8       19.75       20.71     23.08 o 
  -9  -5   8        4.31        5.23     14.70 o 
  -8  -5   8        2.30        5.00     11.61 o 
  -7  -5   8      311.27      373.28     37.51 o 
  -6  -5   8      662.72      768.17     61.18 o 
  -5  -5   8        3.59        9.44     10.50 o 
  -4  -5   8       11.28       19.96     18.73 o 
  -3  -5   8        5.15       12.20     12.72 o 
  -2  -5   8        5.28       23.83     19.67 o 
  -1  -5   8      437.00      479.21     19.46 o 
   0  -5   8      286.58      257.08     14.77 o 
   1  -5   8        8.35       15.60      9.77 o 
   2  -5   8       19.99        9.88     10.54 o 
   3  -5   8      266.24      311.51     35.02 o 
   4  -5   8      118.08      120.28     58.80 o 
   5  -5   8        3.37        3.54      5.24 o 
   6  -5   8       33.37       30.87     22.80 o 
   7  -5   8       11.33        8.93      9.26 o 
   8  -5   8       48.19       17.87     48.82 o 
  -9  -4   8       57.42       37.34     74.87 o 
  -8  -4   8       40.41       31.43     51.39 o 
  -7  -4   8       30.09       27.27     45.55 o 
  -6  -4   8        2.69        5.91     10.68 o 
  -5  -4   8      511.57      545.46     50.77 o 
  -4  -4   8       13.59       20.62     24.06 o 
  -3  -4   8        5.13        3.37      6.22 o 
  -2  -4   8      985.54     1049.25     51.38 o 
  -1  -4   8       82.67       86.91     11.19 o 
   0  -4   8      552.66      586.40     21.59 o 
   1  -4   8      145.52      154.59     12.22 o 
   2  -4   8      225.60      271.54     18.82 o 
   3  -4   8      154.95      162.09     19.90 o 
   4  -4   8       55.05       54.41     11.44 o 
   5  -4   8       60.57       66.32     13.37 o 
   6  -4   8      135.61       91.39     13.14 o 
   7  -4   8      109.15       74.16     28.44 o 
   8  -4   8       11.48        8.55     31.34 o 
  -9  -3   8       21.44       15.82     40.75 o 
  -8  -3   8       32.28       23.55     45.35 o 
  -7  -3   8      173.41      204.86     41.46 o 
  -6  -3   8        9.21       11.23     15.42 o 
  -5  -3   8      716.85      759.13     38.54 o 
  -4  -3   8       77.92       92.42     16.66 o 
  -3  -3   8      265.62      293.78     22.47 o 
  -2  -3   8       86.31       88.47     14.51 o 
  -1  -3   8      219.97      240.84     14.44 o 
   0  -3   8      504.46      593.43     27.29 o 
   1  -3   8      133.86      170.32     16.41 o 
   2  -3   8      170.39      197.87      9.74 o 
   3  -3   8        1.74        0.57      1.93 o 
   4  -3   8        4.88        5.47      5.33 o 
   5  -3   8      206.16      187.23     28.30 o 
   6  -3   8        0.35        3.17      4.93 o 
   7  -3   8        5.11        2.62     13.61 o 
   8  -3   8       22.31       13.28     43.26 o 
 -10  -2   8        7.41        5.09     21.27 o 
  -9  -2   8        0.00        4.03      9.15 o 
  -8  -2   8       87.41      100.37     22.00 o 
  -7  -2   8       35.50       38.28     32.17 o 
  -6  -2   8       14.94       20.91     21.52 o 
  -5  -2   8        7.96       11.03     12.85 o 
  -4  -2   8        1.76        4.02      7.35 o 
  -3  -2   8      619.65      597.24     50.84 o 
  -2  -2   8     1076.24     1107.09     50.02 o 
  -1  -2   8      251.84      238.37     19.07 o 
   0  -2   8        6.99        9.96      9.78 o 
   1  -2   8      825.67      915.71     22.58 o 
   2  -2   8        0.41        1.58      2.50 o 
   3  -2   8       94.60       67.36      6.26 o 
   4  -2   8      195.40      138.87     15.16 o 
   5  -2   8       68.07       55.02      8.36 o 
   6  -2   8        0.03        4.48     15.36 o 
   7  -2   8        1.99        3.52      9.25 o 
   8  -2   8       11.62       10.12     35.03 o 
 -10  -1   8        5.24        5.20     21.00 o 
  -9  -1   8        7.44       18.91     27.71 o 
  -8  -1   8       70.21       70.07     15.66 o 
  -7  -1   8      136.37      135.10     22.28 o 
  -6  -1   8      286.00      268.48     22.38 o 
  -5  -1   8      677.78      790.50     56.74 o 
  -4  -1   8      113.64      131.34     14.54 o 
  -3  -1   8       88.01      106.49     16.21 o 
  -2  -1   8      311.09      336.06     20.65 o 
  -1  -1   8      185.64      207.08     13.47 o 
   0  -1   8        3.63        7.23      8.38 o 
   1  -1   8     1012.70     1138.20     26.00 o 
   2  -1   8        7.70        9.38      4.95 o 
   3  -1   8      207.47      171.51     14.18 o 
   4  -1   8      201.13      159.86     18.56 o 
   5  -1   8      825.86      650.25     69.01 o 
   6  -1   8       94.43       88.97     41.65 o 
   7  -1   8        0.32        3.11     12.95 o 
   8  -1   8        5.00        2.02     16.27 o 
 -10   0   8       38.13       41.60     67.64 o 
  -9   0   8       15.71       21.80     28.91 o 
  -8   0   8       81.06       66.01     83.08 o 
  -7   0   8      147.81      157.27     21.22 o 
  -6   0   8      205.78      197.08     17.35 o 
  -5   0   8       72.09      102.75     13.87 o 
  -4   0   8       46.29       46.09     13.25 o 
  -3   0   8      869.43      947.76     29.73 o 
  -2   0   8      126.61      122.73     11.63 o 
  -1   0   8      537.55      612.02     23.52 o 
   0   0   8        2.26        2.60      3.11 o 
   1   0   8       48.59       58.68      6.80 o 
   2   0   8        6.88        4.97      3.76 o 
   3   0   8        0.27        0.80      1.75 o 
   4   0   8        0.06        1.46      2.69 o 
   5   0   8       44.12       45.23     37.60 o 
   6   0   8       62.33       48.69     12.98 o 
   7   0   8        4.03       10.57     13.70 o 
 -10   1   8       45.73       29.71     59.84 o 
  -9   1   8       15.28       17.77     28.78 o 
  -8   1   8      112.75      129.08     34.16 o 
  -7   1   8      180.28      113.10     44.52 o 
  -6   1   8      181.61      130.52     38.51 o 
  -5   1   8        8.36        4.27      5.96 o 
  -4   1   8       24.31       26.10      9.27 o 
  -3   1   8       10.13       28.47      6.21 o 
  -2   1   8       84.59      105.57     12.07 o 
  -1   1   8      150.06      138.48     15.11 o 
   0   1   8        3.01        1.34      2.60 o 
   1   1   8      224.02      218.37     15.89 o 
   2   1   8        6.77       11.88      7.99 o 
   3   1   8       63.34       19.52     20.34 o 
   4   1   8      365.96      326.40     79.00 o 
   5   1   8      198.92      196.29     61.76 o 
   6   1   8        0.50        2.95      8.90 o 
   7   1   8        7.70        5.11     19.77 o 
 -10   2   8       87.42       93.94     32.19 o 
  -9   2   8       11.31       25.61     42.80 o 
  -8   2   8      315.88      359.47     51.94 o 
  -7   2   8        0.38        9.29     16.18 o 
  -6   2   8      536.76      366.18    133.36 o 
  -5   2   8      168.87      115.87     22.83 o 
  -4   2   8      628.80      589.38     76.76 o 
  -3   2   8      625.59      653.78     24.32 o 
  -2   2   8       15.77       11.13     10.63 o 
  -1   2   8      172.90      174.04     22.04 o 
   0   2   8        8.95        9.06      8.24 o 
   1   2   8      268.16      306.78     17.64 o 
   2   2   8       26.67       26.91      5.09 o 
   3   2   8      104.93       92.57     27.04 o 
   4   2   8       76.69       66.81     22.57 o 
   5   2   8      141.74      137.63     48.75 o 
   6   2   8      157.11      143.57     38.35 o 
   7   2   8       16.99       15.70     19.48 o 
  -9   3   8        8.99       10.84     25.80 o 
  -8   3   8       34.52       26.59     14.60 o 
  -7   3   8      216.26      238.79     43.85 o 
  -6   3   8      237.95      228.44     41.55 o 
  -5   3   8       97.23       70.96     18.25 o 
  -4   3   8       21.76       23.04      5.63 o 
  -3   3   8      246.56      252.47     16.45 o 
  -2   3   8       61.49       58.53     13.16 o 
  -1   3   8       74.81       78.20     11.10 o 
   0   3   8       78.59       75.95     13.61 o 
   1   3   8       38.62       35.60      6.26 o 
   2   3   8      122.47      112.85     24.94 o 
   3   3   8        1.16        4.55      6.16 o 
   4   3   8       63.74       60.72     18.04 o 
   5   3   8       51.52       54.86     17.73 o 
   6   3   8        6.19        2.82     13.70 o 
   7   3   8        3.58        3.91     11.12 o 
  -9   4   8       57.17       49.58     58.41 o 
  -8   4   8      164.66      131.59     42.40 o 
  -7   4   8      284.15      230.36     51.33 o 
  -6   4   8      188.63      160.04     44.54 o 
  -5   4   8        0.66        1.39      7.46 o 
  -4   4   8      520.28      407.40     61.39 o 
  -3   4   8      139.50      151.12     15.36 o 
  -2   4   8       99.04       98.21     15.04 o 
  -1   4   8       19.27       21.93     14.38 o 
   0   4   8      109.40      106.10     13.94 o 
   1   4   8        0.22        1.72      2.00 o 
   2   4   8      258.01      251.47     54.05 o 
   3   4   8       20.44       24.97     28.51 o 
   4   4   8        3.23        5.10     14.69 o 
   5   4   8      398.83      304.87     39.21 o 
   6   4   8       74.56       62.25     25.23 o 
  -9   5   8       21.85       14.14     22.11 o 
  -8   5   8       52.91       40.40     50.60 o 
  -7   5   8       49.52       56.47     34.02 o 
  -6   5   8      729.97      619.33    110.17 o 
  -5   5   8      168.07      144.80     30.97 o 
  -4   5   8        0.67        1.19      9.78 o 
  -3   5   8       32.74       33.25     29.51 o 
  -2   5   8       16.21       18.33     14.84 o 
  -1   5   8       16.06       20.92     15.01 o 
   0   5   8        3.34        4.95      4.87 o 
   1   5   8       13.97       15.50     13.82 o 
   2   5   8       24.81       21.87     32.59 o 
   3   5   8      107.29       90.49     22.11 o 
   4   5   8        0.01        4.79     18.02 o 
   5   5   8       23.65       19.39     38.30 o 
   6   5   8        0.04        1.00     13.75 o 
  -8   6   8        0.92        3.43      8.20 o 
  -7   6   8      141.25      136.44     37.69 o 
  -6   6   8      160.11      151.32     48.02 o 
  -5   6   8       13.48       12.51     14.84 o 
  -4   6   8      108.22      122.33     31.69 o 
  -3   6   8        6.62        8.43      9.25 o 
  -2   6   8       21.23       18.61     28.64 o 
  -1   6   8        0.04        0.29      5.75 o 
   0   6   8       37.59       26.09     17.77 o 
   1   6   8       47.23       60.89     60.17 o 
   2   6   8       17.78       16.89     24.09 o 
   3   6   8       47.64       45.69     75.03 o 
   4   6   8        8.12        5.93     16.80 o 
   5   6   8       95.58      101.44     29.19 o 
  -8   7   8       11.69       10.91     18.08 o 
  -7   7   8      223.89      197.07     26.83 o 
  -6   7   8      325.63      293.47     31.72 o 
  -5   7   8       83.17       90.57     28.04 o 
  -4   7   8       22.03       32.25     29.82 o 
  -3   7   8       34.27       24.47     27.94 o 
  -2   7   8      149.30      194.31     32.85 o 
  -1   7   8       54.95       55.40     36.48 o 
   0   7   8       84.29       93.24     16.83 o 
   1   7   8       91.50       98.73     28.46 o 
   2   7   8       49.05       48.21     54.39 o 
   3   7   8        0.73        0.39      6.12 o 
   4   7   8       10.60       10.46     19.30 o 
  -7   8   8        0.73        2.23      8.60 o 
  -6   8   8        0.67        1.65      6.15 o 
  -5   8   8       21.78       18.81     23.51 o 
  -4   8   8        0.91        3.57      9.56 o 
  -3   8   8        0.52        0.80      9.24 o 
  -2   8   8        7.27        5.67      8.34 o 
  -1   8   8        8.69        6.49      8.06 o 
   0   8   8       35.08       59.32     34.93 o 
   1   8   8        3.59       -1.68     13.57 o 
   2   8   8        2.22        3.98     12.68 o 
   3   8   8       28.28       31.73     57.55 o 
  -6   9   8      117.09      116.90     30.68 o 
  -5   9   8      130.37      150.77     35.40 o 
  -4   9   8        0.01        4.96     10.08 o 
  -3   9   8        3.11        5.65      7.77 o 
  -2   9   8       12.39       13.42     16.12 o 
  -1   9   8        3.03        4.27     13.07 o 
   0   9   8       17.66       12.71     35.89 o 
   1   9   8        6.16        6.80     14.98 o 
   2   9   8       38.03       19.82     56.01 o 
  -4  10   8       48.04       39.91     53.17 o 
  -3  10   8        0.00        1.75      4.53 o 
  -2  10   8       60.94       58.10     14.23 o 
  -1  10   8       55.55       53.37     78.19 o 
   0  10   8       10.24       10.84     41.18 o 
  -3 -13   9        3.32        1.37      5.71 o 
  -2 -13   9       37.34       40.37     18.56 o 
  -1 -13   9       27.37       24.67     25.02 o 
   0 -13   9       10.33        2.84      6.25 o 
   1 -13   9        3.12        2.00      5.35 o 
   2 -13   9        0.08        2.87      8.06 o 
   3 -13   9       15.10       11.25     10.19 o 
  -4 -12   9        2.90        4.92      7.04 o 
  -3 -12   9        1.04        7.93     11.67 o 
  -2 -12   9       25.87       22.56     25.37 o 
  -1 -12   9        1.60        2.10      5.03 o 
   0 -12   9       35.40       32.02     28.61 o 
   1 -12   9        3.76        2.71      6.03 o 
   2 -12   9        0.08        3.72      6.43 o 
   3 -12   9       17.08       21.32     25.65 o 
   4 -12   9      128.22      135.88     19.85 o 
  -5 -11   9        3.29        3.84      8.26 o 
  -4 -11   9       28.26       30.06     34.63 o 
  -3 -11   9       61.99       53.34     18.54 o 
  -2 -11   9      139.24      144.91     36.36 o 
  -1 -11   9       28.88       25.58     24.56 o 
   0 -11   9        2.80        1.48      5.16 o 
   1 -11   9       13.21       13.12     16.60 o 
   2 -11   9       96.37       69.51     23.05 o 
   3 -11   9        2.01        1.81      8.40 o 
   4 -11   9       46.36       41.04     28.51 o 
   5 -11   9       10.39       10.57     30.59 o 
  -6 -10   9       46.81       43.61     18.95 o 
  -5 -10   9       19.69       23.12     22.29 o 
  -4 -10   9        5.99        8.78     11.66 o 
  -3 -10   9        0.35        4.19      5.73 o 
  -2 -10   9       17.12       15.92     15.07 o 
  -1 -10   9       31.41       41.75     15.52 o 
   0 -10   9      110.91      100.10     14.42 o 
   1 -10   9       12.86       13.49     10.71 o 
   2 -10   9       64.82       53.33     17.59 o 
   3 -10   9        1.92        2.92      6.38 o 
   4 -10   9       49.51       31.66     19.53 o 
   5 -10   9        4.17        3.16      7.62 o 
   6 -10   9        0.09        0.54     10.02 o 
  -7  -9   9        3.19        9.00     13.63 o 
  -6  -9   9       27.92       29.78     35.10 o 
  -5  -9   9        1.54        2.44      8.27 o 
  -4  -9   9       72.43       94.27     18.54 o 
  -3  -9   9       74.43       93.82     16.18 o 
  -2  -9   9        4.65        7.01      7.99 o 
  -1  -9   9        3.00        4.76      5.68 o 
   0  -9   9       83.83       78.48     14.50 o 
   1  -9   9      208.40      200.64     27.35 o 
   2  -9   9       17.32       17.84     15.09 o 
   3  -9   9       47.89       64.14     40.27 o 
   4  -9   9       23.04       19.64     14.33 o 
   5  -9   9       15.00       12.89     15.28 o 
   6  -9   9        0.71        5.18      5.92 o 
  -8  -8   9        9.73        5.39      7.59 o 
  -7  -8   9        0.17        1.33      8.40 o 
  -6  -8   9        5.64       10.40     11.55 o 
  -5  -8   9        3.02        4.46      6.96 o 
  -4  -8   9        9.57       10.52     11.94 o 
  -3  -8   9      205.49      187.62     26.18 o 
  -2  -8   9      222.85      226.26     34.96 o 
  -1  -8   9      379.10      432.16     54.76 o 
   0  -8   9      259.77      266.30     19.31 o 
   1  -8   9      104.57      109.94     12.96 o 
   2  -8   9       33.02       31.36     24.32 o 
   3  -8   9       91.30       77.59     19.47 o 
   4  -8   9       23.64       14.73     16.63 o 
   5  -8   9       47.64       44.69     44.64 o 
   6  -8   9       36.52       32.15     32.11 o 
   7  -8   9        0.08        2.91      8.16 o 
  -8  -7   9        3.53        6.19     12.25 o 
  -7  -7   9        0.00        1.77     10.79 o 
  -6  -7   9       14.58       11.00     12.36 o 
  -5  -7   9      199.22      215.97     30.78 o 
  -4  -7   9      131.88      118.63     20.10 o 
  -3  -7   9        4.43        6.75      8.15 o 
  -2  -7   9      182.06      181.38     23.34 o 
  -1  -7   9       58.97       48.34      9.81 o 
   0  -7   9        0.02        1.48      2.58 o 
   1  -7   9      963.55     1081.59     75.60 o 
   2  -7   9        0.28        2.82      6.79 o 
   3  -7   9       45.73       47.47     29.70 o 
   4  -7   9        4.83        2.88      5.90 o 
   5  -7   9       19.50       16.52     17.44 o 
   6  -7   9       31.82       23.04     26.64 o 
   7  -7   9       36.85       22.30     29.25 o 
  -9  -6   9       26.13       32.43     66.28 o 
  -8  -6   9        8.16        9.32     18.28 o 
  -7  -6   9       91.47       77.36     34.67 o 
  -6  -6   9        6.98       16.01     16.85 o 
  -5  -6   9      332.58      367.79     44.97 o 
  -4  -6   9        5.60        6.82      7.55 o 
  -3  -6   9        0.39        2.61      5.56 o 
  -2  -6   9      321.17      328.90     25.59 o 
  -1  -6   9      434.07      467.19     31.43 o 
   0  -6   9       16.62       11.84     10.68 o 
   1  -6   9       11.34        9.92      8.55 o 
   2  -6   9        2.09        3.21      7.08 o 
   3  -6   9      149.72      152.43     20.48 o 
   4  -6   9      211.03      313.51     65.78 o 
   5  -6   9       20.94       19.94     17.89 o 
   6  -6   9        5.51       11.48     12.23 o 
   7  -6   9       66.58       40.19     34.06 o 
  -9  -5   9      157.24      121.24     21.56 o 
  -8  -5   9        2.57        0.22      9.52 o 
  -7  -5   9      126.61      144.09     25.53 o 
  -6  -5   9        7.12        6.86      9.53 o 
  -5  -5   9      403.08      404.43     32.47 o 
  -4  -5   9      142.36      151.77     17.13 o 
  -3  -5   9      155.87      201.72     25.00 o 
  -2  -5   9       10.58        7.51     13.35 o 
  -1  -5   9        8.81        7.29      9.57 o 
   0  -5   9      247.72      244.91     13.89 o 
   1  -5   9      109.12      108.37     12.87 o 
   2  -5   9       20.50       24.21     20.00 o 
   3  -5   9       54.32       57.87     14.05 o 
   4  -5   9       35.40       25.25     22.90 o 
   5  -5   9       28.28       24.58     20.90 o 
   6  -5   9        5.73        7.60      7.24 o 
   7  -5   9       95.26       67.67     20.37 o 
  -9  -4   9        1.59        1.77      6.68 o 
  -8  -4   9       31.61       20.58     26.74 o 
  -7  -4   9        5.96        7.09      9.82 o 
  -6  -4   9       26.78       37.35     35.94 o 
  -5  -4   9        3.08        3.70      7.29 o 
  -4  -4   9       54.50       82.82     15.97 o 
  -3  -4   9       96.08      102.97     16.25 o 
  -2  -4   9        8.89        6.58      9.44 o 
  -1  -4   9      251.44      306.92     16.92 o 
   0  -4   9      153.87      156.11     16.34 o 
   1  -4   9      414.08      441.79     35.48 o 
   2  -4   9        0.52        0.75      0.99 o 
   3  -4   9        0.01        1.60      4.99 o 
   4  -4   9       14.60        9.24     11.19 o 
   5  -4   9       47.70       40.50     11.32 o 
   6  -4   9        0.59        0.79      2.97 o 
   7  -4   9       23.10       19.86     42.98 o 
   8  -4   9       20.53       13.23     37.84 o 
  -9  -3   9       32.13       26.89     35.21 o 
  -8  -3   9        9.52       20.12     22.12 o 
  -7  -3   9        2.90        2.42      5.28 o 
  -6  -3   9      182.77      186.46     27.33 o 
  -5  -3   9       21.33       21.23     21.00 o 
  -4  -3   9        5.38        5.37      8.34 o 
  -3  -3   9       16.68        9.25     10.37 o 
  -2  -3   9      502.63      541.46     29.49 o 
  -1  -3   9        2.99        1.33      2.34 o 
   0  -3   9       83.47       80.89      9.26 o 
   1  -3   9      203.03      207.73     12.84 o 
   2  -3   9      598.94      568.71     71.03 o 
   3  -3   9       79.97       64.54     19.74 o 
   4  -3   9        4.82        2.74      2.32 o 
   5  -3   9      112.88      111.91     20.20 o 
   6  -3   9        3.17        1.89      9.09 o 
   7  -3   9        3.96        3.41     13.21 o 
   8  -3   9        2.98        0.27      7.16 o 
 -10  -2   9       47.00       42.14    104.46 o 
  -9  -2   9       23.23       22.16     61.67 o 
  -8  -2   9        5.78        3.94      6.84 o 
  -7  -2   9        4.19        4.98     10.89 o 
  -6  -2   9       11.19        9.82     10.29 o 
  -5  -2   9       50.58       65.09     17.03 o 
  -4  -2   9       29.73       39.54     11.91 o 
  -3  -2   9      204.63      208.99     18.82 o 
  -2  -2   9        9.91       17.35     10.22 o 
  -1  -2   9      569.61      639.69     30.63 o 
   0  -2   9      386.35      472.72     19.56 o 
   1  -2   9       86.90       75.79     10.94 o 
   2  -2   9      138.52      140.95     27.00 o 
   3  -2   9       61.68       48.29      5.58 o 
   4  -2   9      184.05      125.48     17.86 o 
   5  -2   9       84.23       60.43      8.56 o 
   6  -2   9        0.01        4.00     11.57 o 
   7  -2   9        3.99        5.34     12.03 o 
 -10  -1   9        2.08        0.36      9.96 o 
  -9  -1   9      128.18      133.92     40.59 o 
  -8  -1   9      396.91      357.93     31.38 o 
  -7  -1   9      492.65      593.49     45.38 o 
  -6  -1   9       16.92       15.78     16.72 o 
  -5  -1   9      182.87      179.81     18.59 o 
  -4  -1   9        9.38       10.83     12.35 o 
  -3  -1   9      353.61      296.61     56.09 o 
  -2  -1   9        1.33        5.74      9.07 o 
  -1  -1   9        0.31        1.27      3.31 o 
   0  -1   9      229.43      251.04     15.02 o 
   1  -1   9      116.55      123.92      9.88 o 
   2  -1   9        0.62        0.93      1.86 o 
   3  -1   9        0.65        1.38      1.49 o 
   4  -1   9       31.14       23.75     10.24 o 
   5  -1   9      117.52       86.86     19.09 o 
   6  -1   9       58.47       45.18     76.92 o 
   7  -1   9        4.19        6.05     16.25 o 
 -10   0   9      100.48       70.21    127.33 o 
  -9   0   9        0.85        3.00     15.07 o 
  -8   0   9       20.96       16.16     28.12 o 
  -7   0   9       21.54       23.80     19.86 o 
  -6   0   9      142.06       96.96     28.06 o 
  -5   0   9      215.65      194.91     45.52 o 
  -4   0   9      176.22      175.38     20.00 o 
  -3   0   9        1.27        2.00      4.94 o 
  -2   0   9      100.43      103.78     17.92 o 
  -1   0   9     1105.51     1377.48     40.37 o 
   0   0   9       23.26       28.56     12.56 o 
   1   0   9        1.63        1.80      2.42 o 
   2   0   9       29.67       26.56      4.80 o 
   3   0   9      198.76      170.99     15.45 o 
   4   0   9        0.26        2.18      6.09 o 
   5   0   9       34.48       32.35     31.66 o 
   6   0   9       44.66       40.46     64.39 o 
   7   0   9        0.18        3.66     26.09 o 
 -10   1   9       34.57       33.44     72.49 o 
  -9   1   9       41.85       41.51     60.94 o 
  -8   1   9       33.13       36.10     55.89 o 
  -7   1   9      106.89      108.46    116.49 o 
  -6   1   9       36.88       35.69     25.27 o 
  -5   1   9       48.30       29.95     14.80 o 
  -4   1   9       52.58       57.54     10.17 o 
  -3   1   9       26.38       42.38     14.08 o 
  -2   1   9       45.28       43.02     10.80 o 
  -1   1   9       59.62       47.42     10.32 o 
   0   1   9        6.64        9.06      7.80 o 
   1   1   9       34.72       31.03      5.72 o 
   2   1   9       23.51       19.62      8.51 o 
   3   1   9       12.54       11.77     14.96 o 
   4   1   9       50.32       49.16     36.61 o 
   5   1   9        1.76        2.62      6.74 o 
   6   1   9       20.83       15.64     18.50 o 
   7   1   9        0.85        1.21     17.21 o 
  -9   2   9       34.67       21.78     30.73 o 
  -8   2   9      127.69      156.44    103.44 o 
  -7   2   9      123.41      146.11    122.67 o 
  -6   2   9      382.86      427.63     89.07 o 
  -5   2   9       13.20       14.34     10.42 o 
  -4   2   9        5.56        3.74      2.75 o 
  -3   2   9       51.39       57.52     13.25 o 
  -2   2   9     1093.18     1254.38     34.18 o 
  -1   2   9     1766.38     1781.96    216.70 o 
   0   2   9       20.90       19.25     18.12 o 
   1   2   9      268.04      274.25     16.15 o 
   2   2   9       56.61       55.46      6.34 o 
   3   2   9       50.13       49.45     35.08 o 
   4   2   9        1.12        2.92      5.01 o 
   5   2   9       30.11       22.42     28.37 o 
   6   2   9       58.30       57.81     20.36 o 
  -9   3   9       36.96       25.10     32.72 o 
  -8   3   9        0.62        4.88      8.45 o 
  -7   3   9        1.11        3.82     14.29 o 
  -6   3   9      200.93      131.81     48.62 o 
  -5   3   9       34.89       29.88     13.61 o 
  -4   3   9      645.09      484.29     98.88 o 
  -3   3   9      108.32       91.14     11.88 o 
  -2   3   9      108.53       85.54     10.68 o 
  -1   3   9      116.70      102.26     13.18 o 
   0   3   9      184.50      201.50     21.87 o 
   1   3   9      211.33      212.30     13.94 o 
   2   3   9       13.20       12.59      9.57 o 
   3   3   9       38.34       28.63     11.67 o 
   4   3   9       73.54       79.06     29.27 o 
   5   3   9        5.56        5.54     11.51 o 
   6   3   9        4.64        5.68     14.87 o 
  -9   4   9       32.48       31.03     31.42 o 
  -8   4   9      110.60       95.28     70.81 o 
  -7   4   9      111.66      102.84     73.97 o 
  -6   4   9        7.09        6.16     13.53 o 
  -5   4   9        5.32        5.85      6.42 o 
  -4   4   9       85.35       57.34     15.50 o 
  -3   4   9       76.92       74.83     12.58 o 
  -2   4   9     1157.59     1185.57    132.07 o 
  -1   4   9      222.32      204.37     18.18 o 
   0   4   9      172.81      167.84     16.90 o 
   1   4   9       41.27       34.56     10.61 o 
   2   4   9      138.88      144.43     29.06 o 
   3   4   9      178.79      190.17     42.52 o 
   4   4   9        6.44       11.73     15.16 o 
   5   4   9       28.79       26.71     57.50 o 
   6   4   9        0.00        0.05      6.64 o 
  -9   5   9        0.18       -0.23     13.70 o 
  -8   5   9       83.94       77.82     23.99 o 
  -7   5   9      193.56      161.58     39.14 o 
  -6   5   9        3.72        2.69      9.07 o 
  -5   5   9      184.53      180.06     36.84 o 
  -4   5   9      607.48      553.11    111.35 o 
  -3   5   9       68.20       65.35     14.50 o 
  -2   5   9      239.41      233.46     32.36 o 
  -1   5   9        0.75        2.00      5.24 o 
   0   5   9        0.02        1.68      4.64 o 
   1   5   9      137.26      143.96     16.41 o 
   2   5   9      112.72      128.41     31.20 o 
   3   5   9      139.95      122.63     46.07 o 
   4   5   9       20.79       10.07     40.41 o 
   5   5   9        5.12       10.91     14.12 o 
  -8   6   9        4.70       10.20     14.91 o 
  -7   6   9        0.57        7.03     12.49 o 
  -6   6   9        2.41        2.41      6.93 o 
  -5   6   9       12.52       10.62     16.45 o 
  -4   6   9       70.59       61.44     54.08 o 
  -3   6   9        7.79       13.56     14.41 o 
  -2   6   9        8.85       12.12     12.62 o 
  -1   6   9        7.34        6.08      9.08 o 
   0   6   9       15.31       15.56     14.59 o 
   1   6   9      197.17      191.68     32.64 o 
   2   6   9       46.35       46.35     60.60 o 
   3   6   9       10.38        8.86     19.91 o 
   4   6   9        5.70        6.57     14.96 o 
  -7   7   9       15.63       12.69     13.91 o 
  -6   7   9       21.18       24.53     31.52 o 
  -5   7   9      342.04      258.59     33.64 o 
  -4   7   9       68.50       66.98     60.53 o 
  -3   7   9       78.72       71.34     38.83 o 
  -2   7   9       31.06       35.24     31.85 o 
  -1   7   9      193.33      238.97     34.97 o 
   0   7   9        0.32        0.73      9.70 o 
   1   7   9        2.53        4.62     18.96 o 
   2   7   9        9.85        3.09     14.66 o 
   3   7   9      103.49       87.60     27.18 o 
   4   7   9        0.02        1.02     14.53 o 
  -6   8   9        4.78        7.02     11.38 o 
  -5   8   9       52.95       58.14     42.75 o 
  -4   8   9       84.83       69.00     45.16 o 
  -3   8   9       13.83       15.98     16.47 o 
  -2   8   9       15.56       15.02     15.11 o 
  -1   8   9        5.25        6.36      9.45 o 
   0   8   9        1.30        2.46     12.78 o 
   1   8   9       10.09        2.55      8.86 o 
   2   8   9       23.45       20.36     34.55 o 
  -5   9   9       53.53       58.22     20.25 o 
  -4   9   9        0.99        3.37      6.89 o 
  -3   9   9        0.09        3.11      8.28 o 
  -2   9   9        4.56        8.16     12.48 o 
  -1   9   9        1.40        2.25      9.87 o 
   0   9   9       31.29       18.03     57.53 o 
   1   9   9        6.56        6.61     14.82 o 
  -3 -13  10       23.94       19.43     41.53 o 
  -2 -13  10       22.78       18.52     20.11 o 
  -1 -13  10        0.39        0.33      7.84 o 
   0 -13  10       37.37       48.78     22.95 o 
   1 -13  10        3.97        3.49      7.21 o 
   2 -13  10       15.53       16.37     24.21 o 
  -4 -12  10        2.15        5.09      6.85 o 
  -3 -12  10       13.94       17.69     19.25 o 
  -2 -12  10       42.92       28.68     30.24 o 
  -1 -12  10        1.30        2.83      6.23 o 
   0 -12  10       15.07       11.84     13.37 o 
   1 -12  10       24.20       22.55     30.56 o 
   2 -12  10      154.04      178.28     23.86 o 
   3 -12  10       13.67       13.25     12.99 o 
   4 -12  10       24.39       22.59     24.83 o 
  -5 -11  10       69.12       63.13     24.82 o 
  -4 -11  10       25.43       16.01     18.94 o 
  -3 -11  10        0.09        5.74      6.31 o 
  -2 -11  10      225.03      252.87     53.64 o 
  -1 -11  10        7.95        8.01      9.64 o 
   0 -11  10       72.17       60.57     16.44 o 
   1 -11  10       12.03       11.10     14.30 o 
   2 -11  10       58.75       68.13     16.47 o 
   3 -11  10       73.98       78.34     23.16 o 
   4 -11  10       26.16       19.09     20.52 o 
   5 -11  10       17.61       14.87     22.96 o 
  -6 -10  10       30.19       27.31     35.70 o 
  -5 -10  10        0.29        3.95      8.07 o 
  -4 -10  10       11.72        9.39     11.18 o 
  -3 -10  10        1.24        1.99      4.91 o 
  -2 -10  10      131.91      131.58     19.78 o 
  -1 -10  10        6.44        4.43      5.59 o 
   0 -10  10        0.07        1.29      5.06 o 
   1 -10  10       36.30       34.77     30.98 o 
   2 -10  10        3.15        3.68      7.29 o 
   3 -10  10       39.69       39.02     28.48 o 
   4 -10  10       15.42       13.43     10.24 o 
   5 -10  10       41.25       39.47     18.54 o 
   6 -10  10       93.35      126.22     30.21 o 
  -7  -9  10        4.68        4.45      6.50 o 
  -6  -9  10       68.84       76.50     21.14 o 
  -5  -9  10      116.52      140.44     35.13 o 
  -4  -9  10       35.49       32.98     31.88 o 
  -3  -9  10       55.69       56.45     21.58 o 
  -2  -9  10       13.63       17.35     16.09 o 
  -1  -9  10        3.65        5.29      6.17 o 
   0  -9  10       43.87       40.51     13.27 o 
   1  -9  10      111.84       80.27     15.82 o 
   2  -9  10       70.41       61.94     18.02 o 
   3  -9  10       28.08       34.89     27.74 o 
   4  -9  10       22.00       21.95     18.52 o 
   5  -9  10        0.51        2.76      7.27 o 
   6  -9  10       15.33        6.52     12.59 o 
  -8  -8  10        2.47        9.14     10.87 o 
  -7  -8  10       10.39       17.55     27.05 o 
  -6  -8  10       25.34       22.41     27.28 o 
  -5  -8  10        0.99        3.38      6.45 o 
  -4  -8  10       83.28       71.45     18.82 o 
  -3  -8  10      129.06      125.67     20.54 o 
  -2  -8  10        7.80        4.85      5.54 o 
  -1  -8  10      478.00      402.63     68.73 o 
   0  -8  10      295.48      294.18     35.22 o 
   1  -8  10      277.41      279.01     40.93 o 
   2  -8  10      345.91      365.67     65.14 o 
   3  -8  10       27.39       27.61     21.10 o 
   4  -8  10        1.50        3.05      4.99 o 
   5  -8  10        0.05        3.34      5.30 o 
   6  -8  10        3.21        3.19      6.87 o 
  -8  -7  10       26.45       18.49     32.30 o 
  -7  -7  10        1.22       -0.19      5.77 o 
  -6  -7  10       53.52       57.71     15.54 o 
  -5  -7  10      157.74      145.39     21.23 o 
  -4  -7  10       31.46       41.73     28.16 o 
  -3  -7  10       83.47       75.22     18.91 o 
  -2  -7  10      177.04      163.41     19.88 o 
  -1  -7  10       74.63       70.17     21.48 o 
   0  -7  10        0.61        0.34      2.68 o 
   1  -7  10      472.89      514.57     46.79 o 
   2  -7  10       47.40       44.40     36.55 o 
   3  -7  10       71.25       84.14     25.57 o 
   4  -7  10       33.02       27.25     25.79 o 
   5  -7  10       56.41       48.03     18.28 o 
   6  -7  10       16.76        9.28     13.98 o 
   7  -7  10        4.46        8.17      7.55 o 
  -8  -6  10        0.25        7.12     10.28 o 
  -7  -6  10       94.64       92.44     29.94 o 
  -6  -6  10       24.37       23.84     26.44 o 
  -5  -6  10        9.55       16.06     11.59 o 
  -4  -6  10      298.44      260.78     32.88 o 
  -3  -6  10      132.32      144.14     21.38 o 
  -2  -6  10       43.56       33.25     15.75 o 
  -1  -6  10      424.05      399.00     45.43 o 
   0  -6  10       98.45       85.86     11.13 o 
   1  -6  10       43.59       37.46     12.42 o 
   2  -6  10        0.10        2.99      6.70 o 
   3  -6  10        5.67        9.03     14.15 o 
   4  -6  10       57.82       55.19     32.11 o 
   5  -6  10      115.55      102.07     17.12 o 
   6  -6  10        3.32        3.85      6.03 o 
   7  -6  10        2.75        8.71     15.89 o 
  -9  -5  10       16.40       17.24     16.67 o 
  -8  -5  10       92.39       62.28     18.08 o 
  -7  -5  10      181.04      174.89     38.40 o 
  -6  -5  10      228.66      225.65     28.65 o 
  -5  -5  10      881.01      971.72    124.10 o 
  -4  -5  10      109.79      112.09     20.99 o 
  -3  -5  10        0.13        2.86      8.01 o 
  -2  -5  10       22.23       19.77     19.66 o 
  -1  -5  10       65.99       60.12     13.63 o 
   0  -5  10      142.56      138.22     15.61 o 
   1  -5  10       17.04       15.23      4.62 o 
   2  -5  10       48.48       47.72     11.61 o 
   3  -5  10      202.77      184.17     32.85 o 
   4  -5  10        1.74        3.42      5.71 o 
   5  -5  10       39.68       28.82     26.68 o 
   6  -5  10       52.58       37.05     11.35 o 
   7  -5  10        3.66        2.84      8.29 o 
  -9  -4  10       17.73       10.20     17.74 o 
  -8  -4  10       14.19       10.91     12.96 o 
  -7  -4  10       16.40       16.94     19.60 o 
  -6  -4  10       64.11       59.69     23.76 o 
  -5  -4  10       52.53       51.04     16.46 o 
  -4  -4  10        0.02        1.79      8.20 o 
  -3  -4  10      238.39      264.01     27.55 o 
  -2  -4  10      136.76      156.05     18.53 o 
  -1  -4  10      102.79      104.55     16.42 o 
   0  -4  10       76.18       73.05     12.07 o 
   1  -4  10       19.13       16.84      4.56 o 
   2  -4  10       99.56       82.82     12.78 o 
   3  -4  10        0.07        2.01      6.19 o 
   4  -4  10      138.68      117.61     40.25 o 
   5  -4  10        5.14        2.52      3.71 o 
   6  -4  10        0.04        0.27      6.59 o 
   7  -4  10       17.95       12.73     34.19 o 
  -9  -3  10       13.07        8.71     17.12 o 
  -8  -3  10       29.79       27.43     32.99 o 
  -7  -3  10       18.00       18.26     20.08 o 
  -6  -3  10      547.69      635.81     85.37 o 
  -5  -3  10       32.63       50.55     18.38 o 
  -4  -3  10       29.34       15.36     14.10 o 
  -3  -3  10       33.74       20.34     16.00 o 
  -2  -3  10      259.90      300.28     24.43 o 
  -1  -3  10       42.06       56.36     14.08 o 
   0  -3  10      263.75      312.48     15.95 o 
   1  -3  10      141.48      127.46     14.54 o 
   2  -3  10      109.09      110.49     15.34 o 
   3  -3  10      117.55       95.92     15.85 o 
   4  -3  10       83.99       78.73     17.71 o 
   5  -3  10        7.24        4.78      8.02 o 
   6  -3  10        7.06        5.21     20.07 o 
   7  -3  10        0.81        1.16     14.00 o 
  -9  -2  10       27.69       22.03     36.39 o 
  -8  -2  10      207.29      161.36     42.23 o 
  -7  -2  10       82.79       68.33     17.54 o 
  -6  -2  10       89.58       60.40     18.91 o 
  -5  -2  10      139.36      128.19     17.49 o 
  -4  -2  10       46.05       33.30     26.24 o 
  -3  -2  10      691.42      789.80     73.66 o 
  -2  -2  10       48.61       69.16     18.69 o 
  -1  -2  10      450.53      494.72     20.32 o 
   0  -2  10       40.13       49.09     10.32 o 
   1  -2  10       49.45       45.01      7.89 o 
   2  -2  10      140.34      120.52     17.63 o 
   3  -2  10       90.05       80.31     15.76 o 
   4  -2  10       62.63       46.77      7.40 o 
   5  -2  10        0.47        1.84     17.45 o 
   6  -2  10       22.48       23.93     41.51 o 
   7  -2  10        2.58        3.73     14.23 o 
  -9  -1  10        0.01        0.00     20.20 o 
  -8  -1  10       12.32        6.43      8.56 o 
  -7  -1  10       68.02       45.10     22.92 o 
  -6  -1  10      489.02      333.71     80.86 o 
  -5  -1  10      238.29      239.13     24.86 o 
  -4  -1  10      103.76      120.89     17.87 o 
  -3  -1  10        5.47        8.32      9.45 o 
  -2  -1  10        7.61        9.02      9.27 o 
  -1  -1  10      257.42      273.06     16.36 o 
   0  -1  10      119.34      128.71     12.26 o 
   1  -1  10      266.44      296.83     23.03 o 
   2  -1  10       17.11       15.61      9.67 o 
   3  -1  10      114.80      103.35     12.65 o 
   4  -1  10       10.63       11.15      7.50 o 
   5  -1  10      200.26      148.01     23.38 o 
   6  -1  10        4.60        9.30     18.05 o 
   7  -1  10        1.94        2.02     10.12 o 
  -9   0  10        4.93       10.30     15.14 o 
  -8   0  10      367.04      409.24    142.94 o 
  -7   0  10        0.30        1.07      3.24 o 
  -6   0  10      162.10      154.45     42.17 o 
  -5   0  10        1.40        6.46      6.48 o 
  -4   0  10       21.58       20.77     21.13 o 
  -3   0  10       43.96       46.77     10.84 o 
  -2   0  10        5.26        4.43      4.62 o 
  -1   0  10       35.43       30.45      9.26 o 
   0   0  10        3.09        4.95      4.74 o 
   1   0  10      338.01      387.27     19.92 o 
   2   0  10        4.50        3.23      3.13 o 
   3   0  10      129.32      105.26     13.30 o 
   4   0  10        0.04        1.27      5.78 o 
   5   0  10       50.22       54.12     15.38 o 
   6   0  10       40.74       38.75     72.76 o 
   7   0  10        0.28        4.14     12.64 o 
  -9   1  10        4.61        1.55     14.93 o 
  -8   1  10        0.00        4.71     18.96 o 
  -7   1  10       10.50       12.43     33.87 o 
  -6   1  10      135.07      114.01     27.07 o 
  -5   1  10      356.29      281.93     72.87 o 
  -4   1  10       78.83       57.16     13.32 o 
  -3   1  10       12.51        8.27      8.68 o 
  -2   1  10        2.06        3.34      4.54 o 
  -1   1  10        0.06        3.32      4.53 o 
   0   1  10        0.00        1.50      4.97 o 
   1   1  10      478.52      500.35     39.36 o 
   2   1  10        0.70        1.46      1.50 o 
   3   1  10       14.04       15.61     17.77 o 
   4   1  10       11.60       14.82     15.20 o 
   5   1  10       21.26       15.72     16.20 o 
   6   1  10        2.00        5.61     15.36 o 
  -9   2  10        1.38        4.71     10.21 o 
  -8   2  10       84.20       83.83    124.83 o 
  -7   2  10        0.09        1.69     11.91 o 
  -6   2  10       44.91       33.41     32.03 o 
  -5   2  10      352.28      290.51     54.17 o 
  -4   2  10       80.66       76.85     13.63 o 
  -3   2  10       19.24       22.15     15.66 o 
  -2   2  10      496.89      475.09     78.48 o 
  -1   2  10      399.22      393.52     38.89 o 
   0   2  10       18.06       22.98     20.22 o 
   1   2  10       65.85       63.39      9.42 o 
   2   2  10        3.94        5.32      4.63 o 
   3   2  10       35.17       36.84     20.51 o 
   4   2  10        0.02        3.92      7.64 o 
   5   2  10       55.00       41.09     49.32 o 
   6   2  10        7.01       10.11     32.21 o 
  -9   3  10       12.26       14.82     18.00 o 
  -8   3  10       39.39       34.92     32.92 o 
  -7   3  10       29.36       37.19     31.13 o 
  -6   3  10      164.43      125.09     40.83 o 
  -5   3  10       77.28       45.82     13.38 o 
  -4   3  10      326.21      245.08     67.66 o 
  -3   3  10        9.68        5.97      5.03 o 
  -2   3  10        3.99        5.22      5.76 o 
  -1   3  10      460.33      481.60     36.69 o 
   0   3  10       32.70       33.00     25.62 o 
   1   3  10        1.77        4.25      5.25 o 
   2   3  10        4.69        5.11      7.91 o 
   3   3  10        0.06        2.47      8.83 o 
   4   3  10       40.88       37.12     46.82 o 
   5   3  10       30.65       19.06     22.70 o 
   6   3  10       12.35        6.14     10.84 o 
  -9   4  10       91.97       82.59     31.75 o 
  -8   4  10       80.17       78.88     67.96 o 
  -7   4  10       18.41       16.75     14.72 o 
  -6   4  10      196.32      162.53     41.23 o 
  -5   4  10       22.22       27.51     26.39 o 
  -4   4  10      128.74       86.41     13.69 o 
  -3   4  10      112.24      107.18     21.16 o 
  -2   4  10      471.54      438.58     49.96 o 
  -1   4  10       50.54       52.82     12.89 o 
   0   4  10       46.39       51.74     27.25 o 
   1   4  10       51.41       38.05     33.28 o 
   2   4  10       26.76       26.03     33.03 o 
   3   4  10       54.61       52.53     22.68 o 
   4   4  10       33.05       24.43     38.19 o 
   5   4  10        5.27        8.37     16.20 o 
  -8   5  10       31.18       25.42     21.45 o 
  -7   5  10       96.63       92.29     27.37 o 
  -6   5  10        3.68        7.84     18.61 o 
  -5   5  10        2.34        5.49     10.39 o 
  -4   5  10        0.29        0.94      6.03 o 
  -3   5  10       24.95       18.20      7.43 o 
  -2   5  10      115.27      115.94     20.22 o 
  -1   5  10        0.76        4.27      4.58 o 
   0   5  10        3.56        5.97      6.22 o 
   1   5  10       12.57       10.41     17.48 o 
   2   5  10      101.50       87.26     26.29 o 
   3   5  10       49.63       43.46     47.65 o 
   4   5  10        7.87        4.73     14.34 o 
  -8   6  10       54.28       34.07     37.78 o 
  -7   6  10       69.48       53.72     53.01 o 
  -6   6  10       37.82       26.09     30.91 o 
  -5   6  10        1.72        1.35      8.96 o 
  -4   6  10        0.05        3.16      8.27 o 
  -3   6  10        0.28        4.03      4.66 o 
  -2   6  10        3.42        6.16      6.92 o 
  -1   6  10       85.26       80.98     15.70 o 
   0   6  10        0.00        4.64     13.41 o 
   1   6  10      106.67       92.60     38.80 o 
   2   6  10       44.97       33.48     20.44 o 
   3   6  10       41.67       41.91     48.16 o 
   4   6  10       26.73       26.25     61.16 o 
  -7   7  10        2.65       -1.45     12.07 o 
  -6   7  10       19.50       19.79     22.64 o 
  -5   7  10        4.80        3.98     20.30 o 
  -4   7  10       30.12       22.78     27.52 o 
  -3   7  10        0.05        1.79      6.13 o 
  -2   7  10       43.54       38.87     29.04 o 
  -1   7  10        6.20        9.28     11.08 o 
   0   7  10        4.90        1.87     15.62 o 
   1   7  10        9.45       10.82     28.44 o 
   2   7  10        1.02        4.39     10.87 o 
   3   7  10        3.76       -0.57     13.28 o 
  -6   8  10       14.40       14.74     24.75 o 
  -5   8  10        1.67        3.02      6.73 o 
  -4   8  10       44.01       25.78     40.91 o 
  -3   8  10       50.06       70.10     16.51 o 
  -2   8  10        3.10        1.61      5.66 o 
  -1   8  10        0.86        0.82      8.12 o 
   0   8  10        0.10        1.18      9.61 o 
   1   8  10       33.09       27.16     50.41 o 
  -4   9  10       10.13        9.02     15.25 o 
  -3   9  10        0.82        2.37      7.91 o 
  -2   9  10       39.41       52.91     27.23 o 
  -1   9  10        4.93       13.16     18.34 o 
  -2 -13  11        1.44        3.80      8.49 o 
  -1 -13  11       49.74       42.02     48.34 o 
   0 -13  11       21.66       23.82     26.22 o 
   1 -13  11        0.11        1.02      6.90 o 
   2 -13  11       44.95       61.99     23.76 o 
  -4 -12  11       21.23       29.89     38.02 o 
  -3 -12  11       74.31       65.98     17.64 o 
  -2 -12  11       18.97       12.46     14.78 o 
  -1 -12  11       57.28       58.54     14.93 o 
   0 -12  11       17.91       14.33     13.13 o 
   1 -12  11        0.03        2.37      8.29 o 
   2 -12  11       37.10       28.96     31.91 o 
   3 -12  11       15.83       16.41     15.48 o 
  -5 -11  11        0.01        1.87      5.79 o 
  -4 -11  11        0.44        3.05      8.71 o 
  -3 -11  11       65.77       59.35     25.02 o 
  -2 -11  11      136.50      159.32     19.73 o 
  -1 -11  11      127.47      100.49     36.86 o 
   0 -11  11        4.17        6.64     12.39 o 
   1 -11  11       13.42       14.96     13.98 o 
   2 -11  11        6.65        8.04     11.59 o 
   3 -11  11       24.53       15.46     15.69 o 
   4 -11  11       16.09       16.52     17.64 o 
  -6 -10  11       59.58       54.51     20.91 o 
  -5 -10  11        0.25        3.94      8.18 o 
  -4 -10  11        0.41        2.43      7.19 o 
  -3 -10  11        2.05        8.93      9.82 o 
  -2 -10  11      127.27      145.02     21.45 o 
  -1 -10  11        0.19        1.47      4.77 o 
   0 -10  11       73.62       78.93     12.58 o 
   1 -10  11       24.76       28.36     26.03 o 
   2 -10  11        1.43        2.66      6.71 o 
   3 -10  11       36.97       35.06     35.85 o 
   4 -10  11       34.16       25.46     54.48 o 
   5 -10  11        4.87        6.99     10.37 o 
  -7  -9  11        0.30        1.14      5.76 o 
  -6  -9  11        0.71        2.42      7.87 o 
  -5  -9  11        1.97        2.13      5.51 o 
  -4  -9  11        1.39        7.60      8.28 o 
  -3  -9  11       27.15       25.31     25.39 o 
  -2  -9  11      218.21      192.93     36.90 o 
  -1  -9  11       67.72       54.44     14.74 o 
   0  -9  11        7.98        8.10      7.74 o 
   1  -9  11        5.26        6.18      7.23 o 
   2  -9  11       92.65       80.54     21.27 o 
   3  -9  11       12.38       15.24     13.45 o 
   4  -9  11       18.88       14.76     16.30 o 
   5  -9  11        2.52        2.61      5.58 o 
   6  -9  11       41.85       33.25     58.41 o 
  -7  -8  11       35.29       43.50     28.33 o 
  -6  -8  11        9.56       10.98     15.89 o 
  -5  -8  11       23.53       14.49     15.71 o 
  -4  -8  11       12.16       15.26     18.32 o 
  -3  -8  11        2.10        4.00      6.59 o 
  -2  -8  11       14.03        9.95      9.37 o 
  -1  -8  11       22.72       18.40     22.68 o 
   0  -8  11     1171.03     1332.19    196.77 o 
   1  -8  11       12.26       12.66     10.64 o 
   2  -8  11        0.57        3.11      6.50 o 
   3  -8  11        1.78        2.95      5.06 o 
   4  -8  11       21.13       17.84     21.24 o 
   5  -8  11       50.72       46.16     18.76 o 
   6  -8  11        1.69        1.69      5.24 o 
  -8  -7  11       14.06       12.98     15.77 o 
  -7  -7  11       20.66       16.61     19.84 o 
  -6  -7  11       28.95       18.61     42.28 o 
  -5  -7  11      143.12      117.69     36.04 o 
  -4  -7  11        0.82        3.58      6.38 o 
  -3  -7  11      493.89      383.65     68.74 o 
  -2  -7  11      748.45      765.00    106.56 o 
  -1  -7  11      143.14      134.02     24.52 o 
   0  -7  11       36.54       31.65     25.40 o 
   1  -7  11      159.26      132.28     22.04 o 
   2  -7  11       17.62       23.13     17.76 o 
   3  -7  11       70.03       69.87     18.04 o 
   4  -7  11       99.61       82.43     14.88 o 
   5  -7  11        7.37        2.25      6.66 o 
   6  -7  11        4.35        5.52      8.25 o 
  -8  -6  11        0.18        2.28      6.95 o 
  -7  -6  11        5.86        6.01     10.42 o 
  -6  -6  11        2.52        8.00     12.08 o 
  -5  -6  11      546.57      614.39     49.97 o 
  -4  -6  11      125.43      124.69     25.77 o 
  -3  -6  11       74.29       59.26     13.92 o 
  -2  -6  11      119.64       91.74     20.59 o 
  -1  -6  11       96.69       83.89     15.37 o 
   0  -6  11        0.66        1.97      2.85 o 
   1  -6  11       34.94       42.22      6.60 o 
   2  -6  11      130.69      101.38     21.04 o 
   3  -6  11        0.64        1.91      5.21 o 
   4  -6  11        0.10        2.93      6.62 o 
   5  -6  11       33.97       21.65     21.06 o 
   6  -6  11       21.65       12.03     15.07 o 
   7  -6  11        2.90        2.68      9.95 o 
  -9  -5  11        3.04        4.32     12.72 o 
  -8  -5  11       29.40       22.19     32.39 o 
  -7  -5  11       49.87       44.34     14.32 o 
  -6  -5  11      298.29      373.10     35.28 o 
  -5  -5  11       47.14       37.32     17.71 o 
  -4  -5  11        5.45        4.00      8.95 o 
  -3  -5  11      357.88      412.34     29.39 o 
  -2  -5  11      160.50      163.42     20.09 o 
  -1  -5  11       83.51       86.59     18.29 o 
   0  -5  11        4.63        2.76      3.16 o 
   1  -5  11        0.12        0.97      2.29 o 
   2  -5  11        4.84        4.94      6.77 o 
   3  -5  11       66.75       43.34     22.12 o 
   4  -5  11       38.85       32.87     15.66 o 
   5  -5  11        8.59        7.92      8.38 o 
   6  -5  11       23.20       16.02     31.30 o 
   7  -5  11       57.59       31.02     72.87 o 
  -9  -4  11        1.68        2.62      4.85 o 
  -8  -4  11        5.97        6.44     11.11 o 
  -7  -4  11        0.41        2.51      6.89 o 
  -6  -4  11       18.19       12.27     26.80 o 
  -5  -4  11        1.80        3.52      6.24 o 
  -4  -4  11      101.99      112.10     18.53 o 
  -3  -4  11       19.56       19.68     29.06 o 
  -2  -4  11       72.84       74.29     15.90 o 
  -1  -4  11      210.04      205.59     30.47 o 
   0  -4  11       19.97       18.03      8.78 o 
   1  -4  11      495.86      565.23     39.33 o 
   2  -4  11        3.24        1.97      1.96 o 
   3  -4  11       44.33       31.94     12.84 o 
   4  -4  11       48.29       46.71     11.70 o 
   5  -4  11       35.59       35.15     24.83 o 
   6  -4  11       39.36       30.18     74.82 o 
   7  -4  11        1.87        2.12      8.00 o 
  -9  -3  11       29.60       19.62     52.80 o 
  -8  -3  11        3.37        4.71      8.98 o 
  -7  -3  11        4.58        3.19      7.03 o 
  -6  -3  11        0.54        1.77      6.25 o 
  -5  -3  11      192.32      131.10     42.27 o 
  -4  -3  11      291.18      289.21     34.66 o 
  -3  -3  11        6.03        3.73      8.77 o 
  -2  -3  11        3.00        1.15      8.98 o 
  -1  -3  11      816.16      843.43    122.10 o 
   0  -3  11      149.26      144.90     19.47 o 
   1  -3  11      157.45      135.13     16.85 o 
   2  -3  11        0.76        1.37      2.35 o 
   3  -3  11        6.13       10.21     11.51 o 
   4  -3  11        3.01        5.07      8.44 o 
   5  -3  11      164.57      147.17     33.44 o 
   6  -3  11        6.07        9.09     28.86 o 
   7  -3  11        3.74        5.55     14.68 o 
  -9  -2  11       14.36       13.48     28.75 o 
  -8  -2  11        0.00        1.78      5.76 o 
  -7  -2  11      190.73      146.19     50.30 o 
  -6  -2  11      236.49      221.93     27.20 o 
  -5  -2  11       26.15       34.86     28.75 o 
  -4  -2  11      378.04      388.65     27.11 o 
  -3  -2  11      114.78      100.38     15.78 o 
  -2  -2  11        2.54        2.60      6.63 o 
  -1  -2  11      403.30      467.74     31.76 o 
   0  -2  11       11.31        6.02      7.11 o 
   1  -2  11        0.24        2.44      5.22 o 
   2  -2  11        4.82        5.35      5.36 o 
   3  -2  11       59.61       46.69     10.73 o 
   4  -2  11        6.20        6.53      5.50 o 
   5  -2  11       29.44       28.27     57.21 o 
   6  -2  11       28.68       28.64     47.18 o 
   7  -2  11        0.35        4.32     13.43 o 
  -9  -1  11      174.25      170.77     47.07 o 
  -8  -1  11       98.92       72.07    123.79 o 
  -7  -1  11        9.20        6.18      6.66 o 
  -6  -1  11      229.73      187.14     43.13 o 
  -5  -1  11       48.26       39.20     16.41 o 
  -4  -1  11      103.34       95.76     15.41 o 
  -3  -1  11       28.13       26.68     10.67 o 
  -2  -1  11      445.32      499.48     33.96 o 
  -1  -1  11      306.74      295.93     22.26 o 
   0  -1  11       83.70       73.74     12.51 o 
   1  -1  11        5.03        3.99      5.33 o 
   2  -1  11        2.41        2.44      2.79 o 
   3  -1  11       10.29        9.00      7.63 o 
   4  -1  11       81.41       86.03     23.10 o 
   5  -1  11       18.93       10.70     18.32 o 
   6  -1  11        0.71        3.62     17.34 o 
  -9   0  11       44.74       38.77     58.87 o 
  -8   0  11       12.20       13.07     29.18 o 
  -7   0  11       66.81       58.67     22.94 o 
  -6   0  11      233.99      168.15     44.59 o 
  -5   0  11       48.23       48.02     15.13 o 
  -4   0  11       59.70       61.98     12.96 o 
  -3   0  11        0.44        1.30      4.00 o 
  -2   0  11       38.82       28.91     22.65 o 
  -1   0  11       40.48       43.12     11.76 o 
   0   0  11        4.32        5.34      6.04 o 
   1   0  11      100.20       79.89     16.47 o 
   2   0  11       11.53       12.46      9.23 o 
   3   0  11       49.85       52.60     17.67 o 
   4   0  11      140.58      122.25     21.88 o 
   5   0  11      230.94      207.68     43.00 o 
   6   0  11       25.91       24.75     63.82 o 
  -9   1  11        7.54        5.04     34.03 o 
  -8   1  11       26.18       30.94     66.53 o 
  -7   1  11        2.67        7.18     15.18 o 
  -6   1  11       58.84       50.96     13.66 o 
  -5   1  11        3.47        3.93      5.31 o 
  -4   1  11       60.89       52.17     13.01 o 
  -3   1  11      605.62      592.39     66.52 o 
  -2   1  11      349.19      384.00     33.40 o 
  -1   1  11      142.72      146.48     17.09 o 
   0   1  11       10.93       11.22      8.38 o 
   1   1  11      108.49      105.31     13.43 o 
   2   1  11        1.56        2.64      3.39 o 
   3   1  11       97.37      100.16     21.83 o 
   4   1  11        6.14       10.34     10.77 o 
   5   1  11       19.02       12.62     17.42 o 
   6   1  11        0.56        1.95      7.84 o 
  -9   2  11       29.68       20.29     17.27 o 
  -8   2  11        4.48        7.20     14.69 o 
  -7   2  11       26.93       27.14     28.59 o 
  -6   2  11        4.80        8.70     11.74 o 
  -5   2  11      229.10      184.33     28.44 o 
  -4   2  11      587.50      416.79     72.09 o 
  -3   2  11       11.03       10.51      9.61 o 
  -2   2  11      397.79      401.20     64.65 o 
  -1   2  11      148.34      144.11     20.73 o 
   0   2  11      164.94      156.50     16.02 o 
   1   2  11       70.22       81.06     13.65 o 
   2   2  11      111.40      149.22     34.09 o 
   3   2  11        8.39        5.70      7.55 o 
   4   2  11       49.48       51.94     30.79 o 
   5   2  11        0.56        2.90      4.51 o 
   6   2  11        0.05        5.98     19.73 o 
  -9   3  11       38.47       21.76     27.00 o 
  -8   3  11        1.60        3.41      8.06 o 
  -7   3  11       16.55       12.52     17.66 o 
  -6   3  11       27.57       23.41     19.34 o 
  -5   3  11        2.48        5.63     11.66 o 
  -4   3  11      110.79       78.15     22.75 o 
  -3   3  11       15.78       11.01      9.33 o 
  -2   3  11       20.64       14.10     12.84 o 
  -1   3  11        4.79        4.05      5.51 o 
   0   3  11      136.22      156.76     21.24 o 
   1   3  11        2.66        4.07      5.65 o 
   2   3  11       56.12       71.32     18.43 o 
   3   3  11        3.23        6.86     12.63 o 
   4   3  11       37.99       34.19     35.93 o 
   5   3  11       92.86       73.69     20.31 o 
  -8   4  11        3.49        4.12      8.89 o 
  -7   4  11       24.26       20.58     23.23 o 
  -6   4  11       66.37       57.71     42.06 o 
  -5   4  11        7.57        8.76     11.86 o 
  -4   4  11        8.53        4.59      5.03 o 
  -3   4  11       21.71       25.04     16.89 o 
  -2   4  11       56.71       61.09     18.07 o 
  -1   4  11      184.84      200.43     19.23 o 
   0   4  11      204.07      233.40     20.84 o 
   1   4  11       40.68       41.77     44.17 o 
   2   4  11       30.14       25.16     36.23 o 
   3   4  11       35.16       23.93     32.88 o 
   4   4  11        0.05        3.92      7.51 o 
   5   4  11      116.86      101.46     28.27 o 
  -8   5  11       27.36       15.00     22.22 o 
  -7   5  11       16.74       10.99     14.74 o 
  -6   5  11       40.15       35.80     29.41 o 
  -5   5  11       26.54       30.42     30.24 o 
  -4   5  11       38.23       34.17     33.69 o 
  -3   5  11       21.48       23.97     15.26 o 
  -2   5  11       81.36       91.11     16.51 o 
  -1   5  11       50.32       43.37     13.77 o 
   0   5  11        0.31        1.69      7.01 o 
   1   5  11        5.93        7.45     13.36 o 
   2   5  11        0.05        3.99     11.27 o 
   3   5  11       29.51       20.85     32.72 o 
   4   5  11       13.83        7.82     24.37 o 
  -7   6  11       57.79       36.01     44.33 o 
  -6   6  11       21.08       18.24     21.41 o 
  -5   6  11        3.15        7.08      7.40 o 
  -4   6  11        3.28        4.52      8.40 o 
  -3   6  11       48.02       40.83     37.94 o 
  -2   6  11        2.31        2.54      9.33 o 
  -1   6  11       25.45       31.39     28.43 o 
   0   6  11        0.72        4.52     14.93 o 
   1   6  11        1.54        3.39     12.50 o 
   2   6  11        2.27        1.80     11.80 o 
   3   6  11        0.51        1.07      9.37 o 
  -6   7  11       44.41       35.33     45.97 o 
  -5   7  11        1.11        3.33      9.03 o 
  -4   7  11       14.61       11.20     18.07 o 
  -3   7  11       47.23       53.15     36.70 o 
  -2   7  11        2.44        3.07      6.01 o 
  -1   7  11       53.82       52.98     79.74 o 
   0   7  11       39.30       35.82     63.37 o 
   1   7  11        0.31        3.00      8.77 o 
   2   7  11       10.47       16.39     20.14 o 
  -5   8  11        0.39        3.93      6.87 o 
  -4   8  11        3.50        0.02      6.59 o 
  -3   8  11        0.24        2.70      5.95 o 
  -2   8  11        2.68        3.20     12.89 o 
  -1   8  11       24.32       21.09     40.91 o 
   0   8  11        5.83        3.98      9.27 o 
  -1 -13  12       26.87       23.11     37.45 o 
   0 -13  12       14.40       17.11     21.72 o 
   1 -13  12        5.25        7.98     12.86 o 
  -4 -12  12       33.98       30.40     33.39 o 
  -3 -12  12       27.82       29.93     38.76 o 
  -2 -12  12       13.85       13.07     12.43 o 
  -1 -12  12        2.04        2.96      6.32 o 
   0 -12  12       61.23       49.88     19.23 o 
   1 -12  12        3.94        4.01      9.66 o 
   2 -12  12        1.88        5.34     10.25 o 
   3 -12  12        5.81        6.87      9.09 o 
  -5 -11  12       70.95       83.72     17.35 o 
  -4 -11  12        0.72        3.48      6.15 o 
  -3 -11  12        1.12        1.09      4.68 o 
  -2 -11  12       42.22       36.69     36.31 o 
  -1 -11  12       16.96       11.35     13.44 o 
   0 -11  12       91.79       94.00     19.11 o 
   1 -11  12        1.20        3.01      7.16 o 
   2 -11  12       12.47       11.97     14.68 o 
   3 -11  12       15.29       12.81     16.98 o 
   4 -11  12       12.08        6.36     11.41 o 
  -6 -10  12        7.65        6.80      9.15 o 
  -5 -10  12        2.43        2.48      5.56 o 
  -4 -10  12        3.22        3.93      8.46 o 
  -3 -10  12      141.99      163.91     44.58 o 
  -2 -10  12       14.47       11.38     12.33 o 
  -1 -10  12       16.07       20.71     19.81 o 
   0 -10  12       24.90       21.37     22.86 o 
   1 -10  12       19.92       19.22     19.88 o 
   2 -10  12       71.68       60.95     18.83 o 
   3 -10  12        3.00        3.72      6.53 o 
   4 -10  12       22.71       18.68     20.15 o 
   5 -10  12       10.11       10.79     13.78 o 
  -7  -9  12       19.82       17.03     24.91 o 
  -6  -9  12       30.21       18.63     26.36 o 
  -5  -9  12        2.51        3.28      6.05 o 
  -4  -9  12       77.58       61.91     21.17 o 
  -3  -9  12       26.59       34.74     30.88 o 
  -2  -9  12      203.58      169.75     23.08 o 
  -1  -9  12      231.96      169.71     23.50 o 
   0  -9  12        3.24        5.68      9.51 o 
   1  -9  12        7.49        8.21     13.28 o 
   2  -9  12       54.23       55.81     38.85 o 
   3  -9  12        2.47        2.65      5.78 o 
   4  -9  12       54.44       48.00     32.08 o 
   5  -9  12       95.16       91.83     17.89 o 
  -7  -8  12        7.58       10.46     18.93 o 
  -6  -8  12       21.74       21.51     24.77 o 
  -5  -8  12        4.07        3.68      9.33 o 
  -4  -8  12       70.83       67.62     18.54 o 
  -3  -8  12      672.92      538.35     53.15 o 
  -2  -8  12       20.31       24.69     28.27 o 
  -1  -8  12      178.96      143.79     21.75 o 
   0  -8  12       35.82       44.77     35.38 o 
   1  -8  12       18.19       17.18     15.24 o 
   2  -8  12       74.54       59.40     18.10 o 
   3  -8  12      156.82      132.35     19.33 o 
   4  -8  12       25.65       24.42     21.24 o 
   5  -8  12       60.43       56.29     20.08 o 
   6  -8  12       12.01       12.08     17.90 o 
  -8  -7  12       47.91       33.18     37.84 o 
  -7  -7  12        6.79       16.46     19.27 o 
  -6  -7  12      102.10       81.47     34.41 o 
  -5  -7  12       41.76       32.19     37.94 o 
  -4  -7  12       71.49       51.03     14.51 o 
  -3  -7  12       22.45       25.41     25.77 o 
  -2  -7  12      472.73      497.63    106.51 o 
  -1  -7  12      243.75      217.08     49.68 o 
   0  -7  12      304.22      231.10     48.65 o 
   1  -7  12      215.40      207.87     45.10 o 
   2  -7  12       57.49       42.16     35.20 o 
   3  -7  12       34.63       29.61     28.39 o 
   4  -7  12        1.82        2.70      6.18 o 
   5  -7  12       67.71       56.82     21.37 o 
   6  -7  12       26.48       18.90     24.26 o 
  -8  -6  12       10.28       10.70     19.45 o 
  -7  -6  12        0.22        3.35      5.96 o 
  -6  -6  12       19.08       26.77     28.72 o 
  -5  -6  12       93.29       62.48     23.47 o 
  -4  -6  12        2.03        4.22      8.68 o 
  -3  -6  12      320.51      397.75     57.87 o 
  -2  -6  12      344.06      242.43     27.05 o 
  -1  -6  12      393.89      317.51     38.31 o 
   0  -6  12      143.72      155.43     36.35 o 
   1  -6  12       13.12       16.69      7.92 o 
   2  -6  12       81.95       73.71     15.46 o 
   3  -6  12        3.42        3.53      8.25 o 
   4  -6  12        2.41        4.97      7.32 o 
   5  -6  12       32.18       17.59     21.71 o 
   6  -6  12       12.96       11.87     31.71 o 
  -8  -5  12       14.37       16.83     19.96 o 
  -7  -5  12       45.72       43.76     15.66 o 
  -6  -5  12       19.64       15.84     21.45 o 
  -5  -5  12        0.43        2.42      7.45 o 
  -4  -5  12        2.02        3.37      5.94 o 
  -3  -5  12       10.35       14.00     17.79 o 
  -2  -5  12       54.33       41.37     38.56 o 
  -1  -5  12       82.58       69.36     14.92 o 
   0  -5  12      271.87      284.31     22.43 o 
   1  -5  12        1.31        3.02      3.96 o 
   2  -5  12       75.54       73.22     25.48 o 
   3  -5  12        0.33        2.52      7.89 o 
   4  -5  12        1.90        3.18      4.21 o 
   5  -5  12       51.35       38.55     17.89 o 
   6  -5  12        0.87        3.05      7.70 o 
  -9  -4  12      115.47      134.24     36.85 o 
  -8  -4  12       23.90       19.98     28.95 o 
  -7  -4  12      109.71       87.99     26.80 o 
  -6  -4  12      283.50      242.22     64.99 o 
  -5  -4  12      468.01      555.66     45.40 o 
  -4  -4  12      122.93       95.28     17.91 o 
  -3  -4  12       13.03       16.92     20.94 o 
  -2  -4  12       18.56       27.83     14.18 o 
  -1  -4  12      323.02      271.60     25.32 o 
   0  -4  12       45.60       39.56     10.98 o 
   1  -4  12       16.90       14.95      7.21 o 
   2  -4  12      166.98      134.83     18.93 o 
   3  -4  12      252.24      202.77     23.29 o 
   4  -4  12       94.10       93.49     24.20 o 
   5  -4  12        1.96        7.20     13.53 o 
   6  -4  12        9.24        9.64     16.07 o 
  -9  -3  12        5.51        3.12     22.00 o 
  -8  -3  12       97.50       82.77     27.40 o 
  -7  -3  12       35.84       18.33     23.29 o 
  -6  -3  12      847.19      706.28    147.28 o 
  -5  -3  12      248.32      252.39     42.96 o 
  -4  -3  12      625.88      429.91     68.49 o 
  -3  -3  12       29.86       26.25     25.08 o 
  -2  -3  12      266.88      266.06     24.11 o 
  -1  -3  12      683.06      801.80     44.57 o 
   0  -3  12        0.08        3.16      4.64 o 
   1  -3  12      703.14      667.50     83.91 o 
   2  -3  12        7.82        7.79      5.89 o 
   3  -3  12        0.00        2.07      6.97 o 
   4  -3  12       12.55       12.35     13.58 o 
   5  -3  12       66.01       42.55     26.03 o 
   6  -3  12       24.11       18.32     30.53 o 
  -9  -2  12        5.31        1.89     18.53 o 
  -8  -2  12       22.06       15.78     15.43 o 
  -7  -2  12       11.53        4.16      7.36 o 
  -6  -2  12        3.80        2.53      6.09 o 
  -5  -2  12        0.16        2.18      4.37 o 
  -4  -2  12      363.90      303.79     55.72 o 
  -3  -2  12       41.49       68.23     14.85 o 
  -2  -2  12        0.18        1.78      5.32 o 
  -1  -2  12      190.05      193.16     15.77 o 
   0  -2  12       56.91       63.61     15.18 o 
   1  -2  12      349.00      356.21     45.42 o 
   2  -2  12      102.63       84.19     12.67 o 
   3  -2  12       77.17       54.40      9.81 o 
   4  -2  12       57.89       70.33     30.36 o 
   5  -2  12       55.80       43.37     66.25 o 
   6  -2  12       27.53       22.91     49.48 o 
  -9  -1  12       23.10       14.09     39.25 o 
  -8  -1  12       60.58       62.60    128.69 o 
  -7  -1  12       33.17       23.14     22.29 o 
  -6  -1  12       41.54       20.74     25.46 o 
  -5  -1  12       46.59       29.52     27.11 o 
  -4  -1  12      564.89      440.80     90.40 o 
  -3  -1  12      140.36      150.27     16.86 o 
  -2  -1  12       22.75       20.45     18.18 o 
  -1  -1  12      209.30      222.91     25.42 o 
   0  -1  12       59.30       62.88     10.48 o 
   1  -1  12       28.62       18.40      7.96 o 
   2  -1  12       24.49       25.52     20.19 o 
   3  -1  12       47.61       43.02      8.35 o 
   4  -1  12       72.31       64.60     89.14 o 
   5  -1  12       23.94       13.61     56.34 o 
   6  -1  12        0.96        2.39      9.68 o 
  -9   0  12        0.02        2.70     20.91 o 
  -8   0  12        1.10        3.37     16.21 o 
  -7   0  12        0.52        5.21     15.91 o 
  -6   0  12        0.00        3.37      7.28 o 
  -5   0  12       47.61       35.95     16.52 o 
  -4   0  12      187.90      165.58     25.34 o 
  -3   0  12      257.70      250.56     24.43 o 
  -2   0  12        4.90        8.33      8.34 o 
  -1   0  12       45.86       46.81     11.57 o 
   0   0  12      119.65      116.21     15.53 o 
   1   0  12       20.88       22.52     18.43 o 
   2   0  12       48.83       37.76      8.50 o 
   3   0  12      140.19      111.22     17.06 o 
   4   0  12       64.90       59.17     20.46 o 
   5   0  12        0.11        3.52     10.80 o 
   6   0  12        1.68        4.84     15.46 o 
  -9   1  12        8.32        4.48     30.59 o 
  -8   1  12       14.42       11.91     34.91 o 
  -7   1  12        0.02        0.30     15.11 o 
  -6   1  12       45.28       35.03     10.78 o 
  -5   1  12        8.18        5.15      5.44 o 
  -4   1  12       14.22       11.01      9.24 o 
  -3   1  12       14.21       10.16      9.48 o 
  -2   1  12       82.02       77.97     13.26 o 
  -1   1  12      143.62      157.62     20.06 o 
   0   1  12     1076.21     1306.18    114.37 o 
   1   1  12       24.51       31.22     12.34 o 
   2   1  12       10.85        9.94      9.86 o 
   3   1  12       41.10       44.29     38.01 o 
   4   1  12        8.02        7.50      7.83 o 
   5   1  12        6.47        7.27     24.09 o 
  -9   2  12       35.09       22.73     33.23 o 
  -8   2  12       28.18       31.11     32.44 o 
  -7   2  12        0.52        1.40     11.63 o 
  -6   2  12       19.82       20.33     23.50 o 
  -5   2  12       14.40       14.85     13.82 o 
  -4   2  12       70.90       58.50     16.68 o 
  -3   2  12       62.54       61.63     17.27 o 
  -2   2  12     1363.47     1441.23    239.16 o 
  -1   2  12       11.57       17.96     19.77 o 
   0   2  12       62.46       61.50     18.51 o 
   1   2  12        2.65        3.50      4.76 o 
   2   2  12      295.14      301.94     29.01 o 
   3   2  12       29.41       25.22     30.92 o 
   4   2  12       12.80       19.02     17.23 o 
   5   2  12       13.78       12.16     31.19 o 
  -8   3  12       16.25       19.97     23.74 o 
  -7   3  12        6.64        6.94     16.34 o 
  -6   3  12       18.38       29.46     26.81 o 
  -5   3  12        6.18        3.95      6.42 o 
  -4   3  12       14.18       10.41      8.18 o 
  -3   3  12        1.84        4.19      4.94 o 
  -2   3  12      177.48      169.74     17.71 o 
  -1   3  12       43.71       29.79     23.23 o 
   0   3  12      397.36      400.41     29.98 o 
   1   3  12       12.33       10.98     16.36 o 
   2   3  12        6.52        7.63     12.75 o 
   3   3  12       41.05       34.54     45.08 o 
   4   3  12        4.58        4.69     10.08 o 
  -8   4  12        2.03        5.68     15.30 o 
  -7   4  12       14.07       17.07     17.02 o 
  -6   4  12        2.01        5.99     10.82 o 
  -5   4  12       17.33       14.58     18.45 o 
  -4   4  12       17.35       11.36      8.06 o 
  -3   4  12       72.11       63.59     25.59 o 
  -2   4  12       62.28       46.71     27.62 o 
  -1   4  12       18.08       15.09     13.57 o 
   0   4  12       83.58       97.72     14.46 o 
   1   4  12       32.67       26.52     26.76 o 
   2   4  12        6.81       13.72     17.93 o 
   3   4  12       12.83       11.14     17.31 o 
   4   4  12       34.73       21.70     44.35 o 
  -7   5  12        2.91        7.82     10.78 o 
  -6   5  12        0.32        4.74      8.80 o 
  -5   5  12        0.39        1.20      4.97 o 
  -4   5  12        2.08        2.60      9.74 o 
  -3   5  12       14.27       13.17     11.32 o 
  -2   5  12       47.90       49.23     23.49 o 
  -1   5  12       48.24       43.46     25.05 o 
   0   5  12        5.50        5.06      6.10 o 
   1   5  12       19.75       16.77     24.75 o 
   2   5  12       13.47        7.41     22.00 o 
   3   5  12        8.78        7.46     10.01 o 
  -6   6  12        1.27        4.96      8.95 o 
  -5   6  12       34.04       34.52     31.08 o 
  -4   6  12        6.72        5.14     11.61 o 
  -3   6  12       12.23       12.69     15.14 o 
  -2   6  12        2.46        2.26      7.38 o 
  -1   6  12        1.51        1.32      6.58 o 
   0   6  12        2.91        4.14      7.80 o 
   1   6  12        1.30        1.93     14.82 o 
   2   6  12        0.08        1.37      8.52 o 
  -5   7  12        0.50        2.56      8.52 o 
  -4   7  12       16.67       17.39     43.28 o 
  -3   7  12       21.07       15.90     24.79 o 
  -2   7  12        3.60        4.16     11.57 o 
  -1   7  12        5.78       10.23     18.98 o 
   0   7  12        1.95        6.12     18.32 o 
   1   7  12        0.29        2.71     16.32 o 
  -3   8  12        7.26        1.64     12.92 o 
  -2   8  12        0.92        1.18      8.46 o 
  -3 -12  13        1.72        2.68      4.78 o 
  -2 -12  13       63.27       59.29     15.70 o 
  -1 -12  13       16.87       22.91     27.85 o 
   0 -12  13        2.60        2.66      6.65 o 
   1 -12  13       41.64       33.35     37.18 o 
   2 -12  13        4.12        3.57      7.60 o 
  -5 -11  13        8.99        6.71     10.09 o 
  -4 -11  13        0.09        6.69      8.42 o 
  -3 -11  13        1.47        1.50      5.29 o 
  -2 -11  13        2.23        1.61      8.48 o 
  -1 -11  13        3.53        6.60      9.21 o 
   0 -11  13       18.39       17.24     17.51 o 
   1 -11  13        0.16        2.24      6.12 o 
   2 -11  13       32.58       34.11     33.33 o 
   3 -11  13       32.25       22.31     29.56 o 
  -6 -10  13       56.27       57.57     18.41 o 
  -5 -10  13       10.30       11.71     22.35 o 
  -4 -10  13        4.11        4.70      7.91 o 
  -3 -10  13        6.62        0.52      6.79 o 
  -2 -10  13       37.50       34.47     34.40 o 
  -1 -10  13        0.03        6.16      9.71 o 
   0 -10  13        0.86        1.34      5.87 o 
   1 -10  13       58.10       47.94     19.35 o 
   2 -10  13       38.45       35.48     35.12 o 
   3 -10  13       74.14       77.48     28.87 o 
   4 -10  13      112.76      114.32     19.45 o 
  -6  -9  13       68.26       46.77     22.70 o 
  -5  -9  13       37.23       47.41     45.16 o 
  -4  -9  13        4.45        4.59      9.65 o 
  -3  -9  13        2.29        5.10      8.88 o 
  -2  -9  13      298.84      244.86     44.16 o 
  -1  -9  13        6.10        8.85     11.09 o 
   0  -9  13       48.88       51.20     41.60 o 
   1  -9  13       15.29       15.40     16.96 o 
   2  -9  13      173.71      134.54     35.93 o 
   3  -9  13        0.01        1.13      8.57 o 
   4  -9  13       35.32       34.68     40.15 o 
   5  -9  13       11.52        9.59     10.76 o 
  -7  -8  13        5.64       10.41     17.10 o 
  -6  -8  13       73.89       54.79     17.23 o 
  -5  -8  13        2.15        2.36      6.90 o 
  -4  -8  13        4.55        2.95      6.46 o 
  -3  -8  13        5.65        8.51     10.32 o 
  -2  -8  13        6.40        9.05     13.54 o 
  -1  -8  13      520.87      402.13     35.55 o 
   0  -8  13      253.17      226.06     26.80 o 
   1  -8  13      277.92      320.87     79.24 o 
   2  -8  13      123.97      121.01     20.88 o 
   3  -8  13       21.56       23.64     30.08 o 
   4  -8  13        0.00        0.52      6.55 o 
   5  -8  13        0.00        1.90      5.28 o 
  -8  -7  13        0.44        3.45     11.96 o 
  -7  -7  13        0.61        3.16      7.45 o 
  -6  -7  13       23.01       10.70     13.30 o 
  -5  -7  13       26.10       17.50     40.58 o 
  -4  -7  13       35.16       33.01     37.46 o 
  -3  -7  13      470.19      383.37     41.87 o 
  -2  -7  13        5.90        7.36     12.05 o 
  -1  -7  13        0.63       -0.17      7.28 o 
   0  -7  13       46.21       35.28     25.36 o 
   1  -7  13      131.66      113.93     18.72 o 
   2  -7  13       62.83       54.28     38.58 o 
   3  -7  13       22.55       23.45     22.48 o 
   4  -7  13        6.02        4.76      7.97 o 
   5  -7  13       23.39       18.67     26.52 o 
  -8  -6  13        0.57        2.63      5.12 o 
  -7  -6  13        0.35        2.75      7.67 o 
  -6  -6  13        0.42        1.24      9.70 o 
  -5  -6  13        6.22        1.10      5.27 o 
  -4  -6  13        3.40        3.68      9.93 o 
  -3  -6  13       70.61       58.85     19.90 o 
  -2  -6  13       25.62       24.31     24.00 o 
  -1  -6  13      560.01      452.34     62.36 o 
   0  -6  13      180.60      176.24     22.43 o 
   1  -6  13       63.92       59.73     18.84 o 
   2  -6  13       47.92       42.29     16.10 o 
   3  -6  13        6.45        5.51      9.92 o 
   4  -6  13       40.92       28.30     37.12 o 
   5  -6  13       20.69        9.34     16.14 o 
   6  -6  13       43.86       34.89     71.89 o 
  -8  -5  13       59.04       56.54     22.28 o 
  -7  -5  13       11.84       10.22     13.45 o 
  -6  -5  13       57.19       32.16     12.19 o 
  -5  -5  13       24.02       15.43     16.07 o 
  -4  -5  13       57.41       56.53     22.98 o 
  -3  -5  13        2.95       14.73     16.62 o 
  -2  -5  13      747.64      646.71     44.43 o 
  -1  -5  13       27.14       22.02     25.11 o 
   0  -5  13       53.67       54.24     10.00 o 
   1  -5  13       31.06       23.40      6.56 o 
   2  -5  13        0.31        3.68      7.12 o 
   3  -5  13      153.48      131.54     19.84 o 
   4  -5  13        4.58        4.23      8.25 o 
   5  -5  13        0.81        3.79     10.91 o 
   6  -5  13        8.00       11.91     25.93 o 
  -8  -4  13        4.23        3.19      5.87 o 
  -7  -4  13        3.03        8.09     12.39 o 
  -6  -4  13        8.04        9.30     11.46 o 
  -5  -4  13      175.65      119.18     35.35 o 
  -4  -4  13      333.60      352.10     51.30 o 
  -3  -4  13       23.35       23.98     27.09 o 
  -2  -4  13       45.05       54.71     15.08 o 
  -1  -4  13       35.19       25.72     10.82 o 
   0  -4  13      155.40      117.05     14.80 o 
   1  -4  13       62.77       66.17     12.70 o 
   2  -4  13       61.06       36.83     37.43 o 
   3  -4  13       79.42       73.76     13.89 o 
   4  -4  13        1.96        3.82      8.23 o 
   5  -4  13       21.47       26.50     34.07 o 
   6  -4  13        6.06        3.93      9.27 o 
  -9  -3  13        3.40        2.96     23.73 o 
  -8  -3  13       37.15       26.65     36.47 o 
  -7  -3  13       18.51       15.21     18.88 o 
  -6  -3  13      239.79      203.55     52.18 o 
  -5  -3  13       77.51       71.29     55.28 o 
  -4  -3  13      638.63      513.88     86.80 o 
  -3  -3  13       11.46       11.72     17.73 o 
  -2  -3  13     1749.45     1692.83    179.94 o 
  -1  -3  13       10.03        5.22      5.80 o 
   0  -3  13       79.36       65.35      9.71 o 
   1  -3  13       68.77       64.51     11.43 o 
   2  -3  13       10.77        8.96      6.51 o 
   3  -3  13       96.35       91.55     26.19 o 
   4  -3  13        3.76        3.46     13.52 o 
   5  -3  13        7.72        6.16     16.86 o 
   6  -3  13        2.54        3.46     10.18 o 
  -9  -2  13        0.22        0.34     15.28 o 
  -8  -2  13        5.22        9.12     38.75 o 
  -7  -2  13        0.59        2.74      6.21 o 
  -6  -2  13      329.33      250.92     53.01 o 
  -5  -2  13       21.87       12.70     12.89 o 
  -4  -2  13      145.74      121.79     23.36 o 
  -3  -2  13       23.15       20.69     19.33 o 
  -2  -2  13       11.78       17.78     14.13 o 
  -1  -2  13      139.24      110.79     20.82 o 
   0  -2  13      278.72      255.26     23.27 o 
   1  -2  13       14.23       13.75      9.61 o 
   2  -2  13       43.87       37.63      8.46 o 
   3  -2  13       17.94       18.58     16.89 o 
   4  -2  13       54.29       57.55     83.89 o 
   5  -2  13       66.05       71.19     85.90 o 
   6  -2  13       15.25       17.39     29.00 o 
  -9  -1  13        2.61       15.21     26.34 o 
  -8  -1  13       57.97       57.89    106.28 o 
  -7  -1  13        0.42        1.14      6.98 o 
  -6  -1  13       34.64       30.60     33.48 o 
  -5  -1  13       17.56       14.28     15.22 o 
  -4  -1  13       85.69       63.85     24.54 o 
  -3  -1  13        7.83       10.29     10.37 o 
  -2  -1  13      139.90      106.07     16.11 o 
  -1  -1  13      350.80      383.21     51.49 o 
   0  -1  13       11.30       10.79      9.97 o 
   1  -1  13      101.86       92.49     12.65 o 
   2  -1  13        1.17        0.94      1.94 o 
   3  -1  13       90.13       68.99     14.50 o 
   4  -1  13      125.56       93.78     52.46 o 
   5  -1  13       60.86       53.91    107.44 o 
  -9   0  13        0.18        2.25     12.32 o 
  -8   0  13       66.22       68.33    120.13 o 
  -7   0  13        7.96        9.62     16.28 o 
  -6   0  13        3.74        3.32      5.04 o 
  -5   0  13      190.09      152.17     18.22 o 
  -4   0  13        0.12        1.15      4.98 o 
  -3   0  13       55.44       56.30     15.65 o 
  -2   0  13       36.85       47.11     16.86 o 
  -1   0  13      539.91      543.03     58.15 o 
   0   0  13      266.49      275.97     33.09 o 
   1   0  13       19.34       17.79     15.39 o 
   2   0  13      168.79      153.89     15.44 o 
   3   0  13        0.13        1.75      4.54 o 
   4   0  13        3.04        4.64     10.91 o 
   5   0  13      163.16      233.48     56.48 o 
  -8   1  13       47.50       36.68     27.49 o 
  -7   1  13       96.91       83.83     27.41 o 
  -6   1  13       26.46       30.84     34.44 o 
  -5   1  13      122.81      113.20     15.71 o 
  -4   1  13        0.94        3.26      5.60 o 
  -3   1  13       95.32       91.79     17.98 o 
  -2   1  13      304.39      296.64     35.89 o 
  -1   1  13      567.46      617.82     77.30 o 
   0   1  13        3.35        3.13      5.57 o 
   1   1  13       17.43       13.30     13.86 o 
   2   1  13       71.93       82.06     16.60 o 
   3   1  13       51.92       44.13     17.62 o 
   4   1  13       39.57       44.16     92.17 o 
   5   1  13        0.16        0.20     20.62 o 
  -8   2  13      150.49      135.60     25.39 o 
  -7   2  13       58.38       59.54     61.13 o 
  -6   2  13       25.69       22.52     28.86 o 
  -5   2  13      147.23      129.07     15.49 o 
  -4   2  13       31.58       25.46     21.74 o 
  -3   2  13        3.21        4.15      5.07 o 
  -2   2  13        2.00        2.39      4.37 o 
  -1   2  13       35.43       25.42     21.19 o 
   0   2  13      430.98      418.70     45.82 o 
   1   2  13       24.59       19.03     16.71 o 
   2   2  13       11.92       12.70     14.43 o 
   3   2  13        4.99        8.55     14.27 o 
   4   2  13      112.96      133.45     51.53 o 
  -8   3  13       22.83       25.85     29.44 o 
  -7   3  13      132.78      124.84     28.16 o 
  -6   3  13       32.96       38.83     35.42 o 
  -5   3  13       58.55       49.66     51.99 o 
  -4   3  13        1.77        5.55      7.98 o 
  -3   3  13        0.63        2.66      4.32 o 
  -2   3  13       30.05       26.77     26.01 o 
  -1   3  13       21.91       24.38     22.42 o 
   0   3  13       88.09      100.80     16.42 o 
   1   3  13       18.70       16.60     15.58 o 
   2   3  13       84.76       99.89     19.49 o 
   3   3  13       33.49       41.82     19.90 o 
   4   3  13        0.65        1.35      5.52 o 
  -7   4  13       27.30       23.69     22.02 o 
  -6   4  13        8.83       11.54     19.04 o 
  -5   4  13       25.01       19.53     22.05 o 
  -4   4  13      101.14      109.31     43.59 o 
  -3   4  13        8.55        6.68      6.49 o 
  -2   4  13       63.83       40.34     17.41 o 
  -1   4  13      116.67      103.38     28.86 o 
   0   4  13      121.66      125.01     42.63 o 
   1   4  13        0.09       -0.14      7.17 o 
   2   4  13       35.93       42.22     18.01 o 
   3   4  13       55.81       70.98     30.23 o 
  -7   5  13       47.08       42.28     48.52 o 
  -6   5  13        7.09       13.54     19.21 o 
  -5   5  13        7.98        8.35     12.99 o 
  -4   5  13        1.77        3.08      7.30 o 
  -3   5  13       12.20        5.12      8.47 o 
  -2   5  13       57.13       45.99     28.75 o 
  -1   5  13        4.16        8.25     14.74 o 
   0   5  13        0.14        0.67      7.38 o 
   1   5  13        4.85        4.77      9.93 o 
   2   5  13       31.39       23.58     39.42 o 
  -6   6  13        6.54       12.45     25.05 o 
  -5   6  13       18.04       13.47     18.58 o 
  -4   6  13        1.53        2.35      4.18 o 
  -3   6  13        0.02        1.56      6.08 o 
  -2   6  13       12.31       10.58     13.34 o 
  -1   6  13        0.02        1.59      4.53 o 
   0   6  13       34.83       23.87     37.57 o 
   1   6  13       66.64       86.58     28.46 o 
  -4   7  13        0.00        0.52     11.91 o 
  -3   7  13        0.12        1.05      5.26 o 
  -2   7  13        1.84        3.91      8.64 o 
  -1   7  13        0.08       -2.87     11.89 o 
  -2 -12  14        3.72        4.58     12.33 o 
  -1 -12  14        3.84       10.86     16.65 o 
   0 -12  14        6.45        4.55     10.02 o 
   1 -12  14        2.25        0.63      9.22 o 
  -4 -11  14       21.03       28.24     38.55 o 
  -3 -11  14        1.81        2.12      6.94 o 
  -2 -11  14       20.24       21.39     26.75 o 
  -1 -11  14        1.33        2.84      5.89 o 
   0 -11  14       13.22       12.50     17.34 o 
   1 -11  14        9.45        9.46     13.43 o 
   2 -11  14       23.84       15.32     23.58 o 
   3 -11  14       19.83       15.74     18.45 o 
  -5 -10  14        1.33        2.68      7.82 o 
  -4 -10  14       30.43       32.13     45.35 o 
  -3 -10  14        7.56        2.44      7.93 o 
  -2 -10  14       11.29       13.62     14.39 o 
  -1 -10  14       49.81       42.87     41.16 o 
   0 -10  14       13.48       12.27     15.31 o 
   1 -10  14       14.35       10.41     10.86 o 
   2 -10  14        4.25        4.55      5.79 o 
   3 -10  14       38.45       31.11     43.60 o 
  -6  -9  14       33.20       31.15     41.28 o 
  -5  -9  14        0.30        2.42      6.93 o 
  -4  -9  14        6.64        8.17     11.55 o 
  -3  -9  14       57.54       31.69     39.65 o 
  -2  -9  14        4.71        7.31     10.37 o 
  -1  -9  14       86.80       72.35     29.13 o 
   0  -9  14       21.35       23.25     31.28 o 
   1  -9  14      147.66      137.31     20.33 o 
   2  -9  14       29.04       20.95     33.64 o 
   3  -9  14        0.41        2.97      6.79 o 
   4  -9  14        9.92       10.06     13.97 o 
  -7  -8  14       31.01       23.76     40.37 o 
  -6  -8  14       76.38       66.81     18.37 o 
  -5  -8  14        0.45        3.20      7.23 o 
  -4  -8  14       35.39       33.28     39.30 o 
  -3  -8  14        2.48        2.80      6.70 o 
  -2  -8  14        6.11        3.89      5.30 o 
  -1  -8  14      245.87      213.31     29.19 o 
   0  -8  14       76.30       69.07     28.25 o 
   1  -8  14        0.06        0.84      7.50 o 
   2  -8  14       22.28       22.12     16.83 o 
   3  -8  14        0.32        2.80      7.29 o 
   4  -8  14       27.63       21.67     26.50 o 
  -7  -7  14       40.41       29.88     44.03 o 
  -6  -7  14       10.86        8.26     12.76 o 
  -5  -7  14       11.05       16.28     21.54 o 
  -4  -7  14       19.48       12.46     14.24 o 
  -3  -7  14        0.04        4.08     11.18 o 
  -2  -7  14       13.89       20.90     22.62 o 
  -1  -7  14        2.05        2.47      6.81 o 
   0  -7  14      355.12      307.58     29.93 o 
   1  -7  14       42.70       39.95     24.96 o 
   2  -7  14        0.01        2.14      7.14 o 
   3  -7  14        6.88        7.14      7.29 o 
   4  -7  14        9.06        7.56     13.84 o 
   5  -7  14       10.46       14.45     24.90 o 
  -8  -6  14       40.20       30.36     38.33 o 
  -7  -6  14        8.44        8.29     10.75 o 
  -6  -6  14       52.89       51.37     16.86 o 
  -5  -6  14        2.02        2.54      7.46 o 
  -4  -6  14        0.11        0.52      4.72 o 
  -3  -6  14       45.44       36.56     16.86 o 
  -2  -6  14       74.50       52.24     19.69 o 
  -1  -6  14        0.42        1.46      4.54 o 
   0  -6  14      143.40      146.14     23.69 o 
   1  -6  14       16.17       13.98     15.15 o 
   2  -6  14        3.31        2.68      7.65 o 
   3  -6  14        4.08        5.24      9.13 o 
   4  -6  14        0.61        2.90      5.57 o 
   5  -6  14       27.77       25.00     72.58 o 
  -8  -5  14       22.73       17.02     22.54 o 
  -7  -5  14        2.70        3.07      7.57 o 
  -6  -5  14       42.71       45.87     17.47 o 
  -5  -5  14        1.58        3.11      7.72 o 
  -4  -5  14       24.82       28.33     23.97 o 
  -3  -5  14       86.57       74.96     17.86 o 
  -2  -5  14      230.96      198.07     25.43 o 
  -1  -5  14       66.70       56.57     11.92 o 
   0  -5  14      193.87      188.60     33.85 o 
   1  -5  14       14.20       14.02     14.58 o 
   2  -5  14        7.01        6.88      9.66 o 
   3  -5  14       15.57       19.02     19.53 o 
   4  -5  14       69.49       39.73     47.34 o 
   5  -5  14        5.25        3.98     13.59 o 
  -8  -4  14        1.20        1.41      5.44 o 
  -7  -4  14        0.30        4.48      8.06 o 
  -6  -4  14       80.00       67.25     28.18 o 
  -5  -4  14       48.89       27.29     30.88 o 
  -4  -4  14       55.84       46.75     18.62 o 
  -3  -4  14      173.43      116.11     20.38 o 
  -2  -4  14      841.75      748.31    174.09 o 
  -1  -4  14       66.52       56.34     11.83 o 
   0  -4  14        0.04        2.12      3.68 o 
   1  -4  14       93.01       70.47     12.37 o 
   2  -4  14       43.99       42.51     22.83 o 
   3  -4  14       59.84       48.89     22.24 o 
   4  -4  14        8.01       10.95     25.86 o 
   5  -4  14        4.37       11.34     25.37 o 
  -8  -3  14        0.16        4.14     11.87 o 
  -7  -3  14      137.30       91.62     34.20 o 
  -6  -3  14        6.33        6.10      9.76 o 
  -5  -3  14       27.57       19.73     23.32 o 
  -4  -3  14      107.01       85.14     17.80 o 
  -3  -3  14        9.55        6.96     15.24 o 
  -2  -3  14      101.25       93.61     17.91 o 
  -1  -3  14        0.51        2.87      5.74 o 
   0  -3  14      376.56      302.48     26.03 o 
   1  -3  14        1.77        3.06      5.05 o 
   2  -3  14        0.21        3.59      7.35 o 
   3  -3  14       13.68       12.37     18.07 o 
   4  -3  14       10.43       13.91     27.23 o 
   5  -3  14        1.45        3.29      9.66 o 
  -8  -2  14        4.87        1.54     13.86 o 
  -7  -2  14       20.18       20.75     23.33 o 
  -6  -2  14       92.01       63.47     20.93 o 
  -5  -2  14      146.74      113.92     20.88 o 
  -4  -2  14       25.68       18.48     23.58 o 
  -3  -2  14       28.81       25.94     21.42 o 
  -2  -2  14      582.75      512.15     69.91 o 
  -1  -2  14      123.58       93.94     17.82 o 
   0  -2  14        0.01        0.85      4.46 o 
   1  -2  14       25.18       18.75     13.37 o 
   2  -2  14        0.49        2.89      4.40 o 
   3  -2  14       57.32       48.32     23.36 o 
   4  -2  14        7.77       10.50     16.09 o 
   5  -2  14        0.27        3.02     11.95 o 
  -8  -1  14        4.68        7.82     25.80 o 
  -7  -1  14        6.35       -0.16     17.66 o 
  -6  -1  14       62.02       53.67     17.64 o 
  -5  -1  14       65.79       38.16     17.76 o 
  -4  -1  14       15.36       13.02     12.62 o 
  -3  -1  14      202.10      184.94     22.60 o 
  -2  -1  14        2.57        2.80      5.69 o 
  -1  -1  14      314.55      303.53     44.37 o 
   0  -1  14        3.73        3.89      6.36 o 
   1  -1  14      380.12      358.53     22.81 o 
   2  -1  14      186.24      170.00     14.74 o 
   3  -1  14        0.00        7.89     16.87 o 
   4  -1  14       22.58       21.71     31.43 o 
   5  -1  14        8.39        7.50     15.46 o 
  -8   0  14       11.47        0.87     15.73 o 
  -7   0  14        4.59       12.54     13.80 o 
  -6   0  14        1.50        2.27      4.81 o 
  -5   0  14        0.25        2.75      5.08 o 
  -4   0  14       22.47       14.77     14.13 o 
  -3   0  14        0.56        1.69      4.60 o 
  -2   0  14      123.65      111.51     15.49 o 
  -1   0  14        0.58        2.38      7.35 o 
   0   0  14       12.13       14.22     11.67 o 
   1   0  14        5.30        8.85      8.13 o 
   2   0  14      328.76      474.12     98.17 o 
   3   0  14        0.13        1.58      3.76 o 
   4   0  14        0.22       -1.30     16.75 o 
  -8   1  14        7.42       11.65     19.00 o 
  -7   1  14        2.57        6.50      9.72 o 
  -6   1  14       48.15       50.63     52.09 o 
  -5   1  14      158.12      121.46     18.94 o 
  -4   1  14        4.26        1.49      4.95 o 
  -3   1  14        1.87        3.29      4.19 o 
  -2   1  14       63.09       63.99     20.80 o 
  -1   1  14      135.49      161.51     17.81 o 
   0   1  14       55.74       40.84     13.98 o 
   1   1  14       35.17       26.92     33.40 o 
   2   1  14       43.75       40.72     37.86 o 
   3   1  14        7.96        6.33     11.75 o 
   4   1  14       14.94       17.55     33.09 o 
  -8   2  14       44.51       43.04     58.79 o 
  -7   2  14       19.73       18.34     27.77 o 
  -6   2  14        0.02        1.62      7.33 o 
  -5   2  14       83.12       77.66     69.12 o 
  -4   2  14        1.50        2.13      4.04 o 
  -3   2  14       13.28       11.77     13.46 o 
  -2   2  14        9.24        4.18      4.78 o 
  -1   2  14       64.41       42.47     32.98 o 
   0   2  14       88.38       91.26     13.12 o 
   1   2  14        4.65        4.43      7.60 o 
   2   2  14      125.00      139.02     21.33 o 
   3   2  14        0.01        1.76      7.30 o 
  -7   3  14        2.06        6.66     12.72 o 
  -6   3  14        3.49        3.12      6.71 o 
  -5   3  14        1.41        3.26      7.99 o 
  -4   3  14       16.41       12.13     13.47 o 
  -3   3  14        5.40        8.47      8.21 o 
  -2   3  14      382.69      314.60     61.67 o 
  -1   3  14      289.59      292.33     56.61 o 
   0   3  14        2.49        2.54      6.17 o 
   1   3  14       21.52       25.00     30.98 o 
   2   3  14        9.30       11.22     22.03 o 
   3   3  14        0.02        0.58      4.88 o 
  -7   4  14        0.58        3.87     10.93 o 
  -6   4  14       10.66       15.24     25.34 o 
  -5   4  14        1.13        2.45      8.66 o 
  -4   4  14       25.82       29.88     35.03 o 
  -3   4  14       13.83       11.82     14.64 o 
  -2   4  14      124.65      110.66     16.24 o 
  -1   4  14      135.05      130.29     24.95 o 
   0   4  14       42.90       37.91     44.58 o 
   1   4  14        8.85        7.03     11.47 o 
   2   4  14        9.87        2.76      8.54 o 
  -6   5  14        3.52        4.54      8.43 o 
  -5   5  14       25.23       23.98     33.75 o 
  -4   5  14       52.40       40.10     56.70 o 
  -3   5  14       13.72       14.26     20.68 o 
  -2   5  14        0.53        1.65      5.21 o 
  -1   5  14       76.47       60.22     20.12 o 
   0   5  14        4.18        5.93      8.61 o 
   1   5  14       12.04       10.85     21.44 o 
  -4   6  14        0.01        2.02      5.99 o 
  -3   6  14        9.45        3.68      7.57 o 
  -2   6  14        0.18        1.61     12.00 o 
  -1   6  14       61.53       61.80     17.55 o 
  -3 -11  15        1.10        3.26      8.66 o 
  -2 -11  15        9.67       10.47     15.20 o 
  -1 -11  15       19.37       11.09     16.83 o 
   0 -11  15        2.29        2.28      6.67 o 
   1 -11  15        0.40        2.64      9.20 o 
   2 -11  15       12.46       12.65     22.55 o 
  -5 -10  15        0.21        1.81      6.00 o 
  -4 -10  15       97.15       84.07     20.32 o 
  -3 -10  15        5.88        2.54     12.54 o 
  -2 -10  15        0.04        0.09      7.80 o 
  -1 -10  15        0.03        1.28      5.26 o 
   0 -10  15        5.45        6.37     12.09 o 
   1 -10  15       54.23       56.30     19.05 o 
   2 -10  15        0.01        4.05      6.05 o 
   3 -10  15        1.48        6.89     10.25 o 
  -6  -9  15       16.76       12.79     25.51 o 
  -5  -9  15        0.84        4.01      8.85 o 
  -4  -9  15        2.26        1.17      7.42 o 
  -3  -9  15        2.21        8.21     10.08 o 
  -2  -9  15        1.91        6.45     13.34 o 
  -1  -9  15        7.04       11.93     11.52 o 
   0  -9  15       65.92       54.39     21.92 o 
   1  -9  15       24.56       17.11     23.05 o 
   2  -9  15       54.02       39.95     43.19 o 
   3  -9  15       44.09       36.14     50.38 o 
  -6  -8  15       27.32       15.04     26.47 o 
  -5  -8  15        8.04        9.27     14.77 o 
  -4  -8  15       45.80       43.66     48.14 o 
  -3  -8  15       10.11       13.24     17.76 o 
  -2  -8  15       51.05       45.87     23.68 o 
  -1  -8  15       85.21       72.13     28.97 o 
   0  -8  15        0.49        2.18      6.57 o 
   1  -8  15       23.01       21.76     26.85 o 
   2  -8  15       69.52       65.21     16.19 o 
   3  -8  15        1.15        2.84      7.86 o 
   4  -8  15        6.04        9.10     10.42 o 
  -7  -7  15       13.54       11.79     20.39 o 
  -6  -7  15       58.85       47.69     22.90 o 
  -5  -7  15        0.53        3.09      8.09 o 
  -4  -7  15        0.34        1.22      9.17 o 
  -3  -7  15        4.73        5.16      8.47 o 
  -2  -7  15       34.30       31.65     36.54 o 
  -1  -7  15       82.37       75.68     16.69 o 
   0  -7  15       12.34       17.88     14.34 o 
   1  -7  15       60.09       52.49     40.67 o 
   2  -7  15        0.89        2.71      7.16 o 
   3  -7  15        2.78        2.91     10.70 o 
   4  -7  15        8.90        6.52     13.34 o 
  -7  -6  15        9.91       14.47     23.76 o 
  -6  -6  15       25.40       20.55     37.62 o 
  -5  -6  15       27.97       15.15     27.36 o 
  -4  -6  15       89.67       85.52     18.45 o 
  -3  -6  15       52.41       49.39     48.20 o 
  -2  -6  15        0.08        0.25      8.00 o 
  -1  -6  15       20.43       14.75     11.62 o 
   0  -6  15      317.24      257.10     29.44 o 
   1  -6  15       20.42       12.96     19.04 o 
   2  -6  15        2.17        4.98      8.40 o 
   3  -6  15      146.41      127.96     24.96 o 
   4  -6  15       38.71       22.15     34.46 o 
  -8  -5  15       36.99       52.07     76.33 o 
  -7  -5  15       13.36       12.93     17.94 o 
  -6  -5  15      145.53      115.45     21.08 o 
  -5  -5  15       28.31       24.30     38.01 o 
  -4  -5  15       35.29       28.41     16.37 o 
  -3  -5  15       21.58       14.48     19.61 o 
  -2  -5  15       83.24       68.76     16.46 o 
  -1  -5  15        0.02        1.43      3.31 o 
   0  -5  15       61.89       56.02      9.90 o 
   1  -5  15       79.42       67.47     16.06 o 
   2  -5  15      303.20      304.41     80.44 o 
   3  -5  15       49.64       35.23     37.34 o 
   4  -5  15        0.70        1.79      8.80 o 
  -8  -4  15        0.00        1.64      3.79 o 
  -7  -4  15       11.15       13.93     14.90 o 
  -6  -4  15       17.69        9.40     12.49 o 
  -5  -4  15       37.77       38.16     44.29 o 
  -4  -4  15        2.49        3.22      6.91 o 
  -3  -4  15        4.13        3.51      9.58 o 
  -2  -4  15      202.56      152.33     15.48 o 
  -1  -4  15      109.40      104.09     14.69 o 
   0  -4  15      299.56      249.41     18.22 o 
   1  -4  15        0.29        1.89      6.70 o 
   2  -4  15       52.58       47.14     20.18 o 
   3  -4  15       43.75       38.65     50.73 o 
   4  -4  15       12.66        7.77     18.93 o 
  -8  -3  15       24.07       23.14     62.75 o 
  -7  -3  15       72.75       41.54     15.87 o 
  -6  -3  15       87.47       74.22     60.12 o 
  -5  -3  15       13.13       11.78     17.95 o 
  -4  -3  15        5.03        4.58      7.12 o 
  -3  -3  15       10.00        8.28      7.10 o 
  -2  -3  15       27.75       17.47     15.25 o 
  -1  -3  15       13.26       13.07     11.93 o 
   0  -3  15       48.28       42.88     32.72 o 
   1  -3  15        8.65        9.16      9.01 o 
   2  -3  15       93.70       75.23     23.27 o 
   3  -3  15        1.28        8.07     17.07 o 
   4  -3  15        0.02        3.82     11.64 o 
  -8  -2  15        3.28        3.86     18.05 o 
  -7  -2  15        6.22       10.31     16.91 o 
  -6  -2  15       91.68       78.41     17.24 o 
  -5  -2  15       58.84       52.42     18.84 o 
  -4  -2  15        1.30        4.13      5.67 o 
  -3  -2  15        2.00        2.24      5.01 o 
  -2  -2  15      187.04      162.69     23.36 o 
  -1  -2  15       75.54       56.05     10.61 o 
   0  -2  15      140.16      113.65     15.22 o 
   1  -2  15        1.73        1.48      2.73 o 
   2  -2  15       40.74       28.83     35.37 o 
   3  -2  15        4.25        3.95     14.82 o 
   4  -2  15       11.51        9.18     23.59 o 
  -8  -1  15        2.40       -1.37     18.39 o 
  -7  -1  15       47.43       36.12     78.01 o 
  -6  -1  15        1.73        3.00      5.65 o 
  -5  -1  15        1.12        3.39      4.87 o 
  -4  -1  15       16.10       10.41     11.78 o 
  -3  -1  15      231.41      205.64     26.33 o 
  -2  -1  15        7.25        5.68      6.42 o 
  -1  -1  15      124.72      112.59     16.62 o 
   0  -1  15        6.16        6.09      7.96 o 
   1  -1  15        3.40        4.84      5.48 o 
   2  -1  15       71.71       66.83     15.12 o 
   3  -1  15       27.79       34.87     55.80 o 
   4  -1  15      324.46      290.35     47.03 o 
  -8   0  15        4.67        5.48     12.88 o 
  -7   0  15       29.54       31.73     36.99 o 
  -6   0  15        0.09        3.95     12.32 o 
  -5   0  15        3.07        3.04      4.53 o 
  -4   0  15       49.46       54.99     31.13 o 
  -3   0  15        0.79        3.81      6.12 o 
  -2   0  15        2.69        5.21      6.02 o 
  -1   0  15       64.30       53.86     17.36 o 
   0   0  15      236.47      239.59     29.17 o 
   1   0  15       17.54       17.82     24.54 o 
   2   0  15       42.98       44.32     15.89 o 
   3   0  15        1.54        2.04      8.75 o 
   4   0  15      137.35      149.51     41.85 o 
  -7   1  15        1.13        4.63     10.19 o 
  -6   1  15      133.39      141.43     30.44 o 
  -5   1  15        8.96        6.78      6.70 o 
  -4   1  15       62.83       49.42     18.89 o 
  -3   1  15        5.90        7.13      8.56 o 
  -2   1  15        0.06        3.22      5.57 o 
  -1   1  15       94.89       88.18     13.88 o 
   0   1  15       26.50       20.72     22.61 o 
   1   1  15        2.12        2.64      7.22 o 
   2   1  15       76.61       72.05     19.25 o 
   3   1  15       98.04       88.83     43.91 o 
  -7   2  15        2.91        2.47     11.56 o 
  -6   2  15       10.50       12.58     26.20 o 
  -5   2  15      183.91      189.02     30.07 o 
  -4   2  15       10.20        7.96     11.66 o 
  -3   2  15        5.23        6.47      5.50 o 
  -2   2  15      256.12      250.58     50.49 o 
  -1   2  15        1.22        3.23      3.74 o 
   0   2  15        9.33       13.44     17.12 o 
   1   2  15       43.55       38.82     43.87 o 
   2   2  15        0.55        1.08      5.08 o 
   3   2  15        4.06        5.66      9.56 o 
  -6   3  15       33.90       37.52     42.93 o 
  -5   3  15        4.46        2.68      8.55 o 
  -4   3  15        3.34        1.26      6.70 o 
  -3   3  15        3.01        2.91      4.77 o 
  -2   3  15        6.69        4.30      6.28 o 
  -1   3  15       77.50       61.60     16.33 o 
   0   3  15        1.41        2.18      6.50 o 
   1   3  15        5.98        4.74      7.47 o 
   2   3  15       25.57       22.87     29.04 o 
  -6   4  15        0.97        3.17      6.92 o 
  -5   4  15       19.97       15.26     29.11 o 
  -4   4  15       59.32       58.79     39.46 o 
  -3   4  15       48.72       22.53     37.27 o 
  -2   4  15        3.39        3.99      5.84 o 
  -1   4  15       10.69        5.16      8.29 o 
   0   4  15       37.34       32.31     17.11 o 
   1   4  15       12.91       10.51     14.23 o 
  -4   5  15        3.57        4.30     12.07 o 
  -3   5  15       31.38       22.43     36.35 o 
  -2   5  15       12.33        2.11     14.62 o 
  -1   5  15       40.61       46.00     21.46 o 
  -2 -11  16        2.05        7.03     11.61 o 
  -1 -11  16       42.05       38.55     45.55 o 
   0 -11  16        4.28        4.70     10.49 o 
  -4 -10  16       13.60       20.27     30.74 o 
  -3 -10  16        8.01       10.48     20.95 o 
  -2 -10  16       19.04       18.02     28.19 o 
  -1 -10  16        2.17        1.84      7.90 o 
   0 -10  16       42.25       35.24     30.25 o 
   1 -10  16       17.79       10.73     13.81 o 
   2 -10  16       17.42       10.76     13.56 o 
  -5  -9  16       12.09        9.84     13.54 o 
  -4  -9  16      119.84      134.87     26.69 o 
  -3  -9  16        0.14        3.08      9.30 o 
  -2  -9  16        3.32        2.93      9.63 o 
  -1  -9  16        1.15        3.23      6.91 o 
   0  -9  16       29.36       28.98     41.81 o 
   1  -9  16      153.06      141.94     21.81 o 
   2  -9  16        5.02        2.88     12.81 o 
   3  -9  16        1.79        3.70     26.75 o 
  -6  -8  16        3.46        1.89      9.09 o 
  -5  -8  16       11.22        6.39     12.65 o 
  -4  -8  16       22.56       24.94     29.63 o 
  -3  -8  16       18.53       20.30     30.64 o 
  -2  -8  16       30.16       31.05     38.82 o 
  -1  -8  16       58.72       57.04     15.96 o 
   0  -8  16       28.91       21.61     29.31 o 
   1  -8  16        0.59        1.93      5.85 o 
   2  -8  16        8.98        3.04      6.73 o 
   3  -8  16        2.92        3.82      8.44 o 
  -6  -7  16       10.13        9.23     17.07 o 
  -5  -7  16        2.36        3.68      7.88 o 
  -4  -7  16        0.08        3.22      7.88 o 
  -3  -7  16       64.68       68.15     27.99 o 
  -2  -7  16        9.22       11.45     15.13 o 
  -1  -7  16       14.30       12.76     13.07 o 
   0  -7  16        1.82        3.82      5.71 o 
   1  -7  16        1.26        3.50      7.25 o 
   2  -7  16       29.72       23.42     24.73 o 
   3  -7  16        0.78        3.34      8.50 o 
  -7  -6  16       33.58       26.90     42.64 o 
  -6  -6  16       60.08       63.91     18.77 o 
  -5  -6  16       28.78       16.83     21.30 o 
  -4  -6  16        1.30        6.71     10.76 o 
  -3  -6  16        1.17        1.49      6.81 o 
  -2  -6  16      112.59       99.62     21.38 o 
  -1  -6  16       89.30       91.85     23.65 o 
   0  -6  16      169.51      129.14     36.49 o 
   1  -6  16        3.44        4.45      5.18 o 
   2  -6  16       59.85       65.81     17.75 o 
   3  -6  16        5.88        2.68      5.25 o 
   4  -6  16       17.23       21.14     40.60 o 
  -7  -5  16        9.19        8.73     12.78 o 
  -6  -5  16        0.16        5.22      9.11 o 
  -5  -5  16        0.10        1.08      8.90 o 
  -4  -5  16        8.43       12.08     13.61 o 
  -3  -5  16        0.19        1.98      6.98 o 
  -2  -5  16        5.05        8.02      8.80 o 
  -1  -5  16       35.42       27.32     23.32 o 
   0  -5  16      512.86      512.91     51.95 o 
   1  -5  16        0.07        5.47      8.69 o 
   2  -5  16        4.58        6.69      9.84 o 
   3  -5  16       10.56        7.14     10.81 o 
   4  -5  16      174.89      177.81     45.96 o 
  -7  -4  16       27.15       30.99     44.11 o 
  -6  -4  16       37.79       27.47     40.15 o 
  -5  -4  16       15.50       10.84     20.48 o 
  -4  -4  16        3.82        5.72      9.41 o 
  -3  -4  16        4.90        4.33      5.30 o 
  -2  -4  16       39.81       30.32     27.23 o 
  -1  -4  16       55.24       50.84     20.96 o 
   0  -4  16       10.54       10.50     11.25 o 
   1  -4  16        0.04        3.23      7.87 o 
   2  -4  16       62.82       58.31     18.11 o 
   3  -4  16        3.95        6.59     18.39 o 
   4  -4  16       18.68       19.53     50.05 o 
  -7  -3  16       76.45       60.49     16.70 o 
  -6  -3  16      126.43      130.96     26.06 o 
  -5  -3  16       30.59       10.94     18.65 o 
  -4  -3  16       28.94       26.13     27.03 o 
  -3  -3  16        0.40        1.69      5.25 o 
  -2  -3  16       24.88       18.04     16.09 o 
  -1  -3  16       24.25       15.37     18.16 o 
   0  -3  16       22.04       21.11     18.37 o 
   1  -3  16        0.00        1.81      5.36 o 
   2  -3  16       15.97       14.54     24.05 o 
   3  -3  16       28.34       22.21     51.44 o 
   4  -3  16        0.01       -0.70     12.87 o 
  -7  -2  16       31.34       20.62     49.50 o 
  -6  -2  16      173.27      142.02     27.66 o 
  -5  -2  16        0.33        1.70      6.57 o 
  -4  -2  16       14.29        9.28      9.63 o 
  -3  -2  16        0.64        2.70      5.41 o 
  -2  -2  16        2.39        2.52      6.10 o 
  -1  -2  16       42.42       40.43     16.95 o 
   0  -2  16       70.35       57.49     16.86 o 
   1  -2  16       16.26       13.36     13.12 o 
   2  -2  16        7.46        7.86     18.00 o 
   3  -2  16       30.80       35.34     63.37 o 
  -7  -1  16        2.35        1.83      6.80 o 
  -6  -1  16        6.46        6.04      9.87 o 
  -5  -1  16       19.02       16.01     17.35 o 
  -4  -1  16       17.49       18.43     19.17 o 
  -3  -1  16      146.71      123.54     28.30 o 
  -2  -1  16        0.88        2.68      4.74 o 
  -1  -1  16        5.08        3.95      5.63 o 
   0  -1  16        4.35       11.79     10.30 o 
   1  -1  16       33.63       24.37     28.02 o 
   2  -1  16       14.40       19.23     35.18 o 
   3  -1  16       13.81       18.62     34.89 o 
  -7   0  16        2.55        1.77      7.85 o 
  -6   0  16       46.65       33.42     43.19 o 
  -5   0  16        3.87        1.75      4.41 o 
  -4   0  16       13.23       10.28     11.09 o 
  -3   0  16        1.44        2.55      5.27 o 
  -2   0  16       10.94        6.98      6.53 o 
  -1   0  16      101.08      102.38     24.22 o 
   0   0  16        1.51        1.72      4.67 o 
   1   0  16        0.61        3.81      9.52 o 
   2   0  16       33.55       24.02     45.69 o 
   3   0  16       14.26        7.87     14.64 o 
  -7   1  16        0.19        5.05      9.31 o 
  -6   1  16        0.25        1.97      7.04 o 
  -5   1  16      120.65      113.60     23.56 o 
  -4   1  16       33.46       39.27     29.94 o 
  -3   1  16       90.49      111.00     15.93 o 
  -2   1  16        0.38        4.94      7.08 o 
  -1   1  16        0.19        1.78      5.48 o 
   0   1  16        0.28        4.62      8.87 o 
   1   1  16        0.17        0.11      7.00 o 
   2   1  16       16.59       16.85     22.44 o 
  -6   2  16       25.18       20.26     29.96 o 
  -5   2  16        0.91        7.62     14.82 o 
  -4   2  16        1.22        4.11      7.36 o 
  -3   2  16       79.06       70.46     13.81 o 
  -2   2  16        1.47        2.07      5.84 o 
  -1   2  16       22.13       17.73     22.69 o 
   0   2  16        0.12        2.48      6.35 o 
   1   2  16        2.09        1.70      4.92 o 
  -5   3  16       50.38       29.29     38.99 o 
  -4   3  16        9.85       16.07     16.62 o 
  -3   3  16       22.68       13.47     16.24 o 
  -2   3  16       19.42       14.31     14.40 o 
  -1   3  16       18.92       17.35     21.71 o 
   0   3  16       24.37       21.50     29.56 o 
   1   3  16        3.18        3.33      6.88 o 
  -4   4  16        8.97        7.00     10.47 o 
  -3   4  16       81.95       81.11     27.37 o 
  -2   4  16        0.36        3.96      6.63 o 
  -1   4  16       43.61       33.92     42.18 o 
  -3 -10  17        0.11        3.13     10.27 o 
  -2 -10  17        2.02        3.55      6.56 o 
  -1 -10  17        5.73        5.52      9.81 o 
   0 -10  17       12.69       13.49     22.89 o 
  -4  -9  17        3.88        4.35      8.24 o 
  -3  -9  17       11.66       12.68     21.50 o 
  -2  -9  17        5.58        6.19     11.73 o 
  -1  -9  17       27.37       37.09     25.40 o 
   0  -9  17       28.08       23.04     37.47 o 
   1  -9  17        0.39        2.86      8.81 o 
  -5  -8  17        0.53        5.88     10.57 o 
  -4  -8  17      142.26      146.83     32.33 o 
  -3  -8  17       10.44       16.15     22.82 o 
  -2  -8  17        4.41        7.27     13.51 o 
  -1  -8  17        0.08        1.93      6.67 o 
   0  -8  17       77.96       71.80     18.48 o 
   1  -8  17        2.25        7.10     11.48 o 
   2  -8  17        9.60        8.01     11.82 o 
  -6  -7  17       18.07       22.06     32.92 o 
  -5  -7  17        2.70        2.73      7.59 o 
  -4  -7  17        4.89        4.12      9.50 o 
  -3  -7  17       21.24       28.92     38.62 o 
  -2  -7  17       18.32       19.87     33.30 o 
  -1  -7  17        0.73        3.59      7.54 o 
   0  -7  17       23.36       19.01     24.22 o 
   1  -7  17       18.71       14.17     21.00 o 
   2  -7  17       32.14       18.75     34.66 o 
   3  -7  17       23.63       20.55     58.05 o 
  -6  -6  17        1.89        7.22     11.36 o 
  -5  -6  17        0.02        3.13      7.38 o 
  -4  -6  17        0.19        5.12      8.26 o 
  -3  -6  17       13.18       12.82     16.91 o 
  -2  -6  17        0.00        2.11      6.07 o 
  -1  -6  17       38.59       29.40     33.46 o 
   0  -6  17        0.98        2.56      7.89 o 
   1  -6  17       13.65        9.91     15.14 o 
   2  -6  17       37.65       24.74     34.79 o 
   3  -6  17       26.54       20.81     23.49 o 
  -6  -5  17       14.13       13.75     22.31 o 
  -5  -5  17        9.74       12.92     19.68 o 
  -4  -5  17       42.64       29.55     41.96 o 
  -3  -5  17        3.59        3.18      5.87 o 
  -2  -5  17        1.05        1.60      5.21 o 
  -1  -5  17       47.51       51.00     20.47 o 
   0  -5  17       21.66       15.92     25.68 o 
   1  -5  17        1.94        3.18      8.50 o 
   2  -5  17       83.10       78.63     18.30 o 
   3  -5  17        1.31        0.02      6.11 o 
  -7  -4  17       24.83       21.95     34.13 o 
  -6  -4  17        3.90        4.48     10.09 o 
  -5  -4  17       30.21       14.14     19.28 o 
  -4  -4  17       29.06       39.93     16.12 o 
  -3  -4  17        8.29       10.96     11.60 o 
  -2  -4  17        0.15        2.41      4.91 o 
  -1  -4  17        9.78        9.28      9.81 o 
   0  -4  17        4.80        0.43      7.62 o 
   1  -4  17        0.94        1.91      8.86 o 
   2  -4  17       59.10       53.75     89.01 o 
   3  -4  17       30.98       28.55     56.96 o 
  -7  -3  17       67.62       33.64    100.73 o 
  -6  -3  17       30.04       23.72     29.93 o 
  -5  -3  17        1.51        5.72      6.41 o 
  -4  -3  17        7.67        7.94      8.73 o 
  -3  -3  17       30.25       22.43     19.72 o 
  -2  -3  17        0.00        1.46      5.71 o 
  -1  -3  17       11.11        9.75      8.43 o 
   0  -3  17        1.99        4.28      5.36 o 
   1  -3  17        7.49        4.78     10.18 o 
   2  -3  17        0.92        1.16     10.46 o 
   3  -3  17        0.06        0.98     12.80 o 
  -7  -2  17        3.30        2.30      9.75 o 
  -6  -2  17       12.50        9.81     12.22 o 
  -5  -2  17        1.12        2.59      5.33 o 
  -4  -2  17        5.67        3.84      4.62 o 
  -3  -2  17       76.47       56.07     17.53 o 
  -2  -2  17        0.00        2.40      4.62 o 
  -1  -2  17       18.71       20.41     20.22 o 
   0  -2  17        1.03        2.27      4.82 o 
   1  -2  17        7.95        7.89     22.23 o 
   2  -2  17       16.04        9.66     32.66 o 
  -7  -1  17      110.45      101.19     31.16 o 
  -6  -1  17       13.25        3.50     11.11 o 
  -5  -1  17        4.44        5.65      8.35 o 
  -4  -1  17       10.50        9.21     10.55 o 
  -3  -1  17        0.64        4.50      7.13 o 
  -2  -1  17       62.38       60.76     12.21 o 
  -1  -1  17        0.08        2.27      4.78 o 
   0  -1  17        1.70        2.37      6.78 o 
   1  -1  17       43.54       37.57     78.99 o 
   2  -1  17       45.51       26.94     68.32 o 
  -6   0  17        0.90        2.59      8.85 o 
  -5   0  17        2.16        4.93      9.72 o 
  -4   0  17      125.37      139.01     18.73 o 
  -3   0  17       30.55       26.40     15.18 o 
  -2   0  17       51.39       35.51     36.02 o 
  -1   0  17        5.28        2.81      5.46 o 
   0   0  17       50.92       31.37     35.34 o 
   1   0  17       27.22       25.19     36.17 o 
   2   0  17       18.94       14.36     31.05 o 
  -6   1  17       46.91       45.72     69.76 o 
  -5   1  17        6.68        2.64      7.25 o 
  -4   1  17        3.71        1.64      6.51 o 
  -3   1  17       25.02       17.71     24.17 o 
  -2   1  17       13.45        6.40      7.29 o 
  -1   1  17       27.54       21.96     35.02 o 
   0   1  17        0.50        4.13      6.57 o 
   1   1  17        7.33        8.54     13.69 o 
  -5   2  17       45.94       23.09     49.64 o 
  -4   2  17        0.50        2.93      6.92 o 
  -3   2  17        0.10        0.56      5.46 o 
  -2   2  17        0.20        2.03      4.65 o 
  -1   2  17       27.84       24.89     37.08 o 
   0   2  17        0.21        1.89      5.78 o 
  -4   3  17        1.04        2.45     10.62 o 
  -3   3  17        3.53        3.27      7.10 o 
  -2   3  17      156.78      140.99     30.34 o 
  -3  -9  18       13.07       12.77     28.88 o 
  -2  -9  18        5.49        3.12      8.01 o 
  -1  -9  18        7.70        6.55     13.58 o 
   0  -9  18       19.56       15.29     17.31 o 
  -4  -8  18       21.46       13.28     15.34 o 
  -3  -8  18        1.78        6.11     12.11 o 
  -2  -8  18       61.69       82.43     20.75 o 
  -1  -8  18        0.02        0.76      9.67 o 
   0  -8  18        0.39        4.28     13.22 o 
   1  -8  18       13.81       10.09     18.45 o 
  -5  -7  18        3.04        5.02     13.10 o 
  -4  -7  18      185.93      219.24     33.50 o 
  -3  -7  18        0.15        2.74      8.23 o 
  -2  -7  18        1.80        3.24      9.05 o 
  -1  -7  18       76.79       78.16     26.00 o 
   0  -7  18      260.72      264.78     31.52 o 
   1  -7  18       20.28       17.52     18.17 o 
  -5  -6  18        1.18        5.01      8.81 o 
  -4  -6  18       34.98       19.73     32.46 o 
  -3  -6  18        7.45       12.34     13.99 o 
  -2  -6  18        0.92        1.84      5.10 o 
  -1  -6  18      167.78      143.43     23.73 o 
   0  -6  18        8.81       11.77     14.63 o 
   1  -6  18       37.63       28.67     43.88 o 
   2  -6  18       46.34       29.61     44.70 o 
  -6  -5  18       18.93       12.17     24.34 o 
  -5  -5  18        0.07        4.23     10.67 o 
  -4  -5  18        4.42       11.89     16.92 o 
  -3  -5  18        3.83        6.28      7.83 o 
  -2  -5  18        0.45        3.21      4.58 o 
  -1  -5  18        3.59        3.66      7.79 o 
   0  -5  18      185.95      170.49     25.61 o 
   1  -5  18        7.02        6.74     12.13 o 
   2  -5  18       11.19        8.20     21.11 o 
  -6  -4  18       32.63       22.40     41.15 o 
  -5  -4  18       13.17       12.81     17.14 o 
  -4  -4  18        8.94        9.79     13.92 o 
  -3  -4  18       13.90       24.71     25.43 o 
  -2  -4  18        8.66        5.88      8.14 o 
  -1  -4  18        1.10        3.75      4.12 o 
   0  -4  18        6.34        4.04      9.26 o 
   1  -4  18       28.41       19.33     26.09 o 
   2  -4  18        3.99        4.43     12.59 o 
  -6  -3  18        1.18        3.37      6.96 o 
  -5  -3  18        1.59        4.38      7.44 o 
  -4  -3  18       14.47       16.73     16.28 o 
  -3  -3  18        1.37        1.98      5.14 o 
  -2  -3  18        1.26        1.98      6.14 o 
  -1  -3  18       23.60       18.38     18.75 o 
   0  -3  18       39.29       29.11     34.87 o 
   1  -3  18       26.65       37.84     59.75 o 
   2  -3  18       47.68       36.46     69.08 o 
  -6  -2  18        2.79        8.40     15.50 o 
  -5  -2  18        0.06        1.34      5.14 o 
  -4  -2  18        0.07        4.67      6.73 o 
  -3  -2  18        1.18        4.43      7.26 o 
  -2  -2  18       34.85       30.35     29.83 o 
  -1  -2  18        0.21        1.59      5.29 o 
   0  -2  18       46.06       53.54     25.16 o 
   1  -2  18       17.76       16.23     28.53 o 
  -6  -1  18       21.90       19.71     39.89 o 
  -5  -1  18       15.09        7.54      9.22 o 
  -4  -1  18        0.47        3.24      5.43 o 
  -3  -1  18        5.37        9.47      9.58 o 
  -2  -1  18        3.51        6.48      9.01 o 
  -1  -1  18        0.57        1.01      5.43 o 
   0  -1  18       34.24       30.46     35.50 o 
   1  -1  18       18.00       14.84     42.93 o 
  -5   0  18        3.30        1.77      6.40 o 
  -4   0  18       63.23       43.16     20.87 o 
  -3   0  18        6.70        6.41      7.77 o 
  -2   0  18        1.29        1.51      3.88 o 
  -1   0  18       29.07       37.66     45.99 o 
   0   0  18       14.27       11.00     15.50 o 
  -4   1  18        0.03       -0.21      5.66 o 
  -3   1  18       32.84       25.03     31.79 o 
  -2   1  18        5.85        7.19      7.35 o 
  -1   1  18        0.02        0.33      6.38 o 
  -2  -8  19        9.35       11.07     24.86 o 
  -3  -7  19       22.17       14.81     33.89 o 
  -2  -7  19        3.59        9.11     11.87 o 
  -1  -7  19       16.23       18.05     26.34 o 
   0  -7  19        3.87       10.42     15.42 o 
  -4  -6  19       28.92       17.97     29.61 o 
  -3  -6  19        0.01        3.79      5.73 o 
  -2  -6  19       11.66        6.79     11.97 o 
  -1  -6  19        9.08        4.11     11.69 o 
   0  -6  19       39.74       29.56     54.91 o 
  -4  -5  19        0.00        4.60      8.82 o 
  -3  -5  19       41.50       20.99     31.32 o 
  -2  -5  19        0.29        2.07      6.10 o 
  -1  -5  19       10.83       10.28     13.12 o 
   0  -5  19        8.95        4.90      9.01 o 
  -5  -4  19        0.30        2.49      6.83 o 
  -4  -4  19        0.02        0.75      5.94 o 
  -3  -4  19       54.99       54.10     13.91 o 
  -2  -4  19        0.76        3.26      5.40 o 
  -1  -4  19       18.33       16.03     27.82 o 
   0  -4  19       34.24       22.62     25.71 o 
  -5  -3  19       16.90       15.97     20.20 o 
  -4  -3  19        0.77        2.58      4.90 o 
  -3  -3  19       12.18       14.11     15.53 o 
  -2  -3  19       10.12        7.14      6.94 o 
  -1  -3  19       58.59       55.13     22.83 o 
   0  -3  19       47.01       40.28     19.96 o 
  -4  -2  19        0.64        3.07      6.14 o 
  -3  -2  19       17.45       14.23     14.98 o 
  -2  -2  19        1.57        3.62      5.09 o 
  -1  -2  19        1.23        2.26      4.31 o 
   0  -2  19       34.70       40.39     90.83 o 
  -4  -1  19        1.08        6.30     10.38 o 
  -3  -1  19      110.54       87.38     17.05 o 
  -2  -1  19       55.74       60.79     16.49 o 
                                                 
